# Supplementary material for: Red Blood Cell Distribution Width Is Associated with Severity of Leukoaraiosis
Source: PLoS One. 2016 Feb 26;11(2):e0150308. doi: 10.1371/journal.pone.0150308 (PMC4769290; doi:10.1371/journal.pone.0150308)
Supplement: S1 Table — (XLS) [file pone.0150308.s001.xls]

## Sheet: rdw_1006
ID	Sex	Age	SBP	DBP	BP difference	hypertension	diabetes	hypercholesterolemia	coroanry artery disease	current smoking	Statin medication	Fazekas grade	Fazekas 2-3	cerebral artery atherosclerosis	silent brain infarction	WBC count	hemoglobin	hematocrit	Mean corpuscular volume	Mean corpuscular haemoglobin,	Mean corpuscular haemoglobin concentration	red bloo cell distribution width	platelet	eGFR	total cholersterol (mmol/L)	Triglyceride (mmol/L)	fasting glucose	RDW quartile
RDW_0001	man	67	130	80	50	1	1	0	0	0	0	2	1	1	1	6.47	13.5	39.9	90.3	30.5	33.8	12.5	212	76.0428	4.43005	3.19774	110	2
RDW_0002	woman	66	130	90	40	1	1	1	0	0	1	2	1	1	0	6.7	15.4	44.1	94	32.9	34.9	12.3	236	79.4594	6.76166	3.23164	167	1
RDW_0003	man	74	160	90	70	1	0	0	0	0	0	1	0	1	1	6.66	12.3	36.9	88.4	29.6	33.4	12.3	265	74.5241	5.54404	1.36723	214	1
RDW_0004	man	66	135	85	50	1	0	1	0	0	1	1	0	0	0	6.35	13.7	42.4	91.1	29.4	32.3	13.4	227	66.5815	4.89637	1.84181	189	4
RDW_0005	man	72	125	60	65	1	1	0	0	0	0	2	1	1	0	6.2	14.1	42.9	91.5	30.1	32.9	13.7	214	57.9266	3.93782	0.655367	120	4
RDW_0006	man	71	135	75	60	1	0	1	0	0	1	2	1	1	0	4.73	13.6	41.4	93.7	30.8	32.9	12.3	241	52.0408	3.73057	3.28814	93	1
RDW_0007	man	66	125	80	45	0	0	0	0	0	0	1	0	0	0	5.56	12.7	37.9	90	30.2	33.5	12.4	243	58.9589	3.21244	1.40113	98	1
RDW_0008	man	74	110	70	40	0	1	0	0	0	0	1	0	1	0	4.04	11.6	35.4	92.7	30.4	32.8	12.2	222	74.5241	4.79275	1.16384	179	1
RDW_0009	man	81	160	60	100	1	1	0	0	0	0	2	1	0	1	5.65	13	40.3	101	32.6	32.3	13.2	177	63.8702	4.48187	2.0452	138	3
RDW_0010	man	54	100	70	30	0	0	1	0	0	0	0	0	0	0	7.5	13.7	39	84.6	29.7	35.1	12.9	185	92.6825	6.24352	1.72881	96	3
RDW_0011	man	65	135	70	65	1	0	1	0	0	1	1	0	0	1	7.71	13.8	42.7	94.5	30.5	32.3	12.8	196	59.1419	4.11917	1.23164	92	2
RDW_0012	woman	68	120	60	60	1	0	0	1	0	0	0	0	0	0	6.65	12.8	38.2	88.8	29.8	33.5	12.2	274	102.176	4.68912	1.10734	100	1
RDW_0013	man	76	160	80	80	1	0	1	0	0	0	2	1	0	0	6.15	13.5	40.9	92.5	30.5	33	12.7	240	64.7017	7.17617	3.28814	84	2
RDW_0014	man	61	105	65	40	0	0	1	0	0	1	2	1	0	0	4.9	13.7	39.5	94.7	32.9	34.8	12.6	177	77.5049	5.88083	3.44633	93	2
RDW_0015	man	83	120	70	50	1	0	1	0	0	1	2	1	1	0	5.45	12.5	36.9	88.9	30.1	33.9	13.1	211	41.577	6.58031	1.40113	105	3
RDW_0016	woman	70	140	80	60	1	1	0	0	0	0	2	1	1	1	6.94	15.2	45.3	96	32.2	33.6	12.4	175	88.667	5.33679	2.0452	130	1
RDW_0017	man	73	110	70	40	0	0	0	0	0	0	2	1	1	0	6.52	14.5	43.4	95.2	31.8	33.4	13.1	302	57.7647	4.45596	0.644068	99	3
RDW_0018	man	76	160	90	70	1	0	0	0	0	0	2	1	1	0	8.75	14.2	44.3	94.7	30.3	32.1	12.8	195	64.7017	3.96373	0.836158	89	2
RDW_0019	man	56	132	70	62	0	0	0	0	0	0	0	0	0	0	5.86	13.5	41	90.5	29.8	32.9	12.7	204	68.8397	5.51813	1.01695	100	2
RDW_0020	man	70	125	60	65	0	0	0	0	0	0	2	1	0	1	5.24	13.1	39	93.1	31.3	33.6	12.4	254	65.7909	5.12953	1.62712	95	1
RDW_0021	man	58	140	95	45	1	0	0	0	0	0	1	0	0	0	5.92	12.4	36.4	90.1	30.7	34.1	11.8	205	91.3477	5.67358	2.44068	96	1
RDW_0022	man	73	175	105	70	1	0	0	0	0	0	1	0	0	0	5.8	13.6	38.5	94.6	33.4	35.3	12	244	74.7303	3.54922	2.23729	92	1
RDW_0023	man	74	110	75	35	0	1	1	0	0	1	2	1	0	1	6.1	12.5	34.9	86	30.8	35.8	12.1	235	65.0529	6.19171	1.81921	148	1
RDW_0024	man	68	138	83	55	1	0	0	1	0	1	0	0	0	0	6.53	13.2	38.1	95.9	33.2	34.6	13	165	66.1792	4.09326	2.22599	158	3
RDW_0025	man	59	110	80	30	0	0	0	0	0	0	2	1	0	1	3.63	12.6	37.7	89.3	29.9	33.4	12.2	186	78.0312	5.18135	0.926554	85	1
RDW_0026	woman	67	150	80	70	1	1	1	0	1	0	1	0	0	0	4.91	15.7	45.3	86.6	30	34.7	11.8	178	79.2172	4.89637	3.06215	162	1
RDW_0027	man	68	140	90	50	1	0	0	0	0	0	0	0	0	0	6.4	13.9	39.9	87.9	30.7	34.9	12.9	217	58.6027	5.51813	1.10734	87	3
RDW_0028	woman	70	160	80	80	1	0	0	0	0	0	0	0	0	0	5.32	15.1	42.3	93.8	33.5	35.7	12.8	157	53.2508	5.31088	1.10734	101	2
RDW_0029	man	56	145	85	60	1	1	1	0	0	1	0	0	0	1	5.25	12.9	37.7	91.1	31.2	34.2	12.2	163	54.6094	5.82902	1.80791	129	1
RDW_0030	man	82	150	75	75	1	0	1	0	0	1	3	1	0	0	5.33	13.4	40.1	96.9	32.4	33.4	13.3	246	63.7113	6.01036	1.23164	88	4
RDW_0031	man	66	150	100	50	1	1	0	0	0	0	1	0	0	0	8.36	12.1	36.1	93	31.2	33.5	12.8	213	76.2752	4.76684	0.576271	163	2
RDW_0032	man	66	125	65	60	0	0	1	0	1	1	1	0	0	0	4.43	11.8	36.8	91.8	29.4	32.1	13.4	331	66.5815	6.86528	1.45763	90	4
RDW_0033	woman	71	135	80	55	0	0	0	0	0	0	0	0	0	0	11.84	14.2	40.4	95.5	33.6	35.1	12.1	135	78.2902	5.18135	0.644068	121	1
RDW_0034	man	59	120	80	40	0	0	0	0	0	0	1	0	0	0	5.99	12.7	38.5	94.8	31.3	33	13.7	267	60.3162	4.11917	0.813559	110	4
RDW_0035	man	70	110	65	45	0	0	0	0	0	0	0	0	0	0	4.26	12.1	36.6	92.4	30.6	33.1	12.8	181	87.9263	4.09326	1.11864	122	2
RDW_0036	man	62	140	80	60	1	0	0	0	0	0	0	0	0	0	6.1	15.2	44.8	91.4	31.1	34	12.4	259	67.4319	5.56995	1.35593	91	1
RDW_0037	man	76	105	75	30	0	0	0	0	0	0	0	0	0	0	8.36	12.4	37.6	79.2	26.1	33	15.9	224	57.2943	5.02591	1.69492	96	4
RDW_0038	man	69	102	70	32	0	0	1	0	0	0	0	0	0	0	6.53	11.3	33.6	98.2	33	33.6	12.6	263	65.9834	5.85492	1.58192	96	2
RDW_0039	man	75	115	70	45	0	0	0	0	0	0	1	0	0	0	4.52	11.8	37.4	82.7	26.1	31.6	13.3	219	64.8759	5.56995	1.66102	103	4
RDW_0040	man	66	120	80	40	0	0	1	0	1	0	2	1	0	0	5.2	11.3	34.2	93.2	30.8	33	12.5	280	58.9589	7.02073	4.15819	98	2
RDW_0041	woman	63	110	60	50	0	0	0	0	1	0	0	0	0	0	6.4	15.2	45.4	93.3	31.4	33.6	12	249	90.5839	4.74093	1.69492	113	1
RDW_0042	woman	61	139	88	51	0	0	0	0	1	0	1	0	0	0	4.89	15.9	47	98.3	33.3	33.8	14.2	230	72.3309	5.28497	0.971751	110	4
RDW_0043	man	66	120	80	40	0	1	0	0	0	0	0	0	0	0	3.63	12.1	35.8	88.8	30	33.8	13.2	281	43.5571	3.80829	0.847458	95	3
RDW_0044	man	65	140	70	70	1	0	1	0	1	1	0	0	0	0	7.44	12.7	37	93.9	32.2	34.3	13	281	76.512	7.48705	1.43503	97	3
RDW_0045	woman	73	140	60	80	1	0	0	0	0	0	3	1	1	0	5.4	13.3	39.1	87	29.6	34	13.3	206	77.85	5.3886	1.11864	120	4
RDW_0046	woman	60	120	70	50	0	0	0	0	1	0	0	0	0	0	5.02	16.1	47.6	100.6	34	33.8	13.6	135	104.805	3.8342	0.983051	92	4
RDW_0047	man	65	160	70	90	1	0	1	0	0	1	0	0	0	1	4.48	13.4	39.1	90.9	31.2	34.3	12.9	159	89.2591	6.24352	0.915254	99	3
RDW_0048	man	58	125	85	40	1	0	0	0	0	0	1	0	0	1	7.59	13.1	40	93.7	30.7	32.8	13.5	277	68.351	4.32642	0.903955	89	4
RDW_0049	woman	70	135	85	50	0	0	0	0	1	0	2	1	0	0	5.01	11.5	34.4	96.9	32.4	33.4	14.2	198	88.667	3.52332	1.16384	90	4
RDW_0050	man	71	112	61	51	0	0	0	0	0	0	3	1	0	0	6.29	12.2	36.5	91.5	30.6	33.4	13.8	173	26.1049	4.01554	1.54802	94	4
RDW_0051	woman	67	109	65	44	0	1	0	0	0	0	0	0	0	0	5.03	13.7	41.7	97.5	32.1	32.9	12.9	167	119.557	3.96373	0.779661	153	3
RDW_0052	man	58	135	80	55	0	0	0	0	0	0	0	0	0	0	5.76	12.2	36.8	92	30.5	33.2	11.9	190	78.3024	4.68912	1.16384	98	1
RDW_0053	man	47	89	51	38	0	0	1	0	0	0	0	0	0	0	6.06	12.4	37.4	93.3	31	33.2	13	304	63.1657	6.24352	1.25424	241	3
RDW_0054	man	57	127	80	47	0	0	0	0	0	0	0	0	0	1	6.25	14.4	42.8	91.6	30.8	33.7	12.7	299	78.5793	6.42487	2.0452	248	2
RDW_0055	man	47	100	60	40	0	1	0	0	0	0	0	0	0	0	6.48	14.7	42.7	91	31.3	34.4	11.8	218	95.3318	5.07772	1.17514	133	1
RDW_0056	man	65	137	78	59	0	1	0	0	0	0	0	0	0	1	10.72	8.3	24.5	95.7	32.4	33.9	12.8	214	66.7882	4.68912	1.06215	260	2
RDW_0057	woman	67	130	80	50	0	0	1	0	0	1	1	0	0	0	6.1	14.5	43	90.6	30.5	33.6	12.8	166	89.459	5.49223	1.55932	110	2
RDW_0058	woman	63	120	70	50	0	0	0	0	1	0	2	1	0	0	5.23	14.7	42.9	90.1	30.9	34.3	12.3	294	64.9938	4.66321	1.40113	110	1
RDW_0059	man	68	190	100	90	1	0	1	0	0	1	0	0	0	0	4.9	12.1	35.6	95.9	32.7	34.1	12.8	228	58.6027	5.67358	1.48023	89	2
RDW_0060	man	50	125	80	45	1	0	0	0	0	0	0	0	0	0	4.66	13.6	40.8	89.7	29.9	33.3	13.1	250	62.3772	4.55959	0.677966	101	3
RDW_0061	man	56	120	80	40	0	0	0	1	1	0	0	0	0	0	4	12.1	35.2	87.4	30.1	34.5	12.4	189	109.913	4.58549	0.80226	84	1
RDW_0062	man	74	142	72	70	1	1	0	0	0	0	3	1	0	0	7.32	13.4	41.6	89.7	28.9	32.2	17.1	349	74.5241	5.18135	1.75141	200	4
RDW_0063	man	52	110	70	40	1	0	0	0	0	0	1	0	0	0	7.72	13.2	38.7	90.2	30.8	34.1	13.8	204	93.3953	4.84456	1.69492	114	4
RDW_0064	man	61	125	70	55	0	0	0	0	0	0	1	0	0	0	5.94	13	40	90.7	29.5	32.5	12.2	319	77.5049	4.84456	2.50847	103	1
RDW_0065	man	54	145	85	60	1	0	0	0	0	0	1	0	0	0	7.57	14.3	40.5	88.4	31.2	35.3	12.7	149	69.3498	4.81865	3.43503	85	2
RDW_0066	man	71	115	75	40	1	0	0	0	0	1	2	1	0	0	5.16	13.6	39.3	92.5	31.9	34.5	14	259	58.0913	4.2228	0.971751	163	4
RDW_0067	man	50	140	80	60	1	0	1	0	0	0	0	0	0	0	4.44	13.3	40.2	93.3	30.9	33.1	11.9	281	80.6975	6.1658	2.13559	96	1
RDW_0068	man	49	120	80	40	0	0	0	0	0	0	1	0	0	0	3.96	13.7	40.7	91.3	30.7	33.7	13.4	209	70.7312	2.59067	0.926554	84	4
RDW_0069	woman	66	145	80	65	1	0	0	0	1	0	0	0	0	0	9.58	13.1	39	88.6	29.8	33.6	13.1	233	89.7325	3.96373	1.14124	109	3
RDW_0070	man	70	120	80	40	0	1	0	0	0	0	2	1	0	0	5.69	13.5	44.2	90.2	27.6	30.5	13.6	249	58.2589	5.41451	2.67797	146	4
RDW_0071	man	55	130	80	50	0	0	0	0	0	0	0	0	0	0	5.8	14.7	43.3	96.3	32.6	33.9	13.2	227	69.0919	7.48705	1.12994	289	3
RDW_0072	man	55	119	78	41	0	0	0	0	0	0	0	0	0	0	11.15	12.9	39.5	90.3	29.4	32.6	13.2	213	79.1512	4.35233	1.23164	168	3
RDW_0073	man	72	140	90	50	1	0	0	0	0	0	0	0	0	0	5.5	13.1	38.5	98.4	33.5	34	12.2	234	74.9398	5	1.76271	94	1
RDW_0074	man	67	130	80	50	0	1	0	0	0	0	1	0	0	0	8.2	12.2	35.1	90.6	31.5	34.8	12.6	254	76.0428	4.89637	0.858757	88	2
RDW_0075	woman	74	150	80	70	1	0	1	0	0	1	2	1	1	0	4.43	16.3	47.3	95	32.7	34.5	12.2	195	77.6352	5.90674	1.61582	110	1
RDW_0076	man	72	130	90	40	1	0	1	0	0	1	1	0	0	1	7.27	14.1	41.3	91.8	31.3	34.1	13.5	212	51.8933	5.25907	2.88136	109	4
RDW_0077	man	59	141	94	47	1	0	0	0	0	0	1	0	0	0	5.56	12.6	37.5	93.3	31.4	33.6	13.7	219	78.0312	3.60104	1.42373	139	4
RDW_0078	man	85	110	70	40	0	0	0	0	0	0	1	0	0	0	6.43	12.7	39.2	90.1	29.2	32.4	12.8	161	56.0073	5.31088	1.51412	85	2
RDW_0079	man	72	100	70	30	1	0	1	0	0	1	2	1	0	0	4.8	12.3	36.3	90.8	30.8	33.8	12.3	159	74.9398	6.19171	1.9322	92	1
RDW_0080	man	57	112	64	48	0	0	0	0	0	0	0	0	0	0	6.79	13.6	40.5	89.9	31.1	34.6	12	250	91.6708	4.68912	0.655367	92	1
RDW_0081	man	73	145	81	64	1	1	0	0	0	0	1	0	0	0	5.89	14	41.1	86.7	29.5	34.1	12.3	211	57.7647	5.28497	3.08475	128	1
RDW_0082	woman	50	105	65	40	0	0	0	0	0	0	2	1	0	0	5.2	13.4	39.2	92.5	31.7	34.3	13.3	306	84.0663	4.53368	1.15254	97	4
RDW_0083	man	62	120	80	40	0	0	1	0	1	1	1	0	0	0	5.58	16.7	49.3	91.3	30.9	33.9	13.4	269	90.1194	4.04145	0.960452	104	4
RDW_0084	man	67	130	80	50	0	0	0	0	1	0	1	0	0	1	6.4	12.6	38.8	88.8	28.8	32.5	13	227	76.0428	5.05181	1.33333	96	3
RDW_0085	woman	56	110	70	40	1	0	1	0	1	1	1	0	0	0	8.9	15.7	45	89.8	31.3	34.9	12.5	288	82.1544	5.07772	0.700565	118	2
RDW_0086	woman	68	130	80	50	0	0	0	0	0	0	0	0	0	0	5.75	11.3	33.6	88.7	29.8	33.6	13.1	245	78.9794	3.4715	1.80791	120	3
RDW_0087	woman	76	125	85	40	0	0	0	0	1	0	1	0	0	0	4.17	13.3	38	99.7	34.9	35	13.1	137	87.1991	3.96373	0.497175	90	3
RDW_0088	man	59	140	90	50	1	0	1	0	0	1	0	0	0	0	3.7	12.1	35.1	91.5	31.5	34.4	12.3	317	91.0313	6.19171	1.22034	86	1
RDW_0089	woman	59	126	85	41	0	0	0	0	1	0	0	0	1	0	6.77	14.6	44.2	86.9	28.7	33	13.4	235	91.7982	5.54404	1.50282	214	4
RDW_0090	man	77	121	65	56	0	0	1	0	1	1	3	1	0	0	6.12	14.2	41.6	89.5	30.6	34.2	13	211	86.2415	7.40933	0.655367	106	3
RDW_0091	woman	63	145	71	74	1	0	1	0	1	1	0	0	0	0	6.12	15.1	44.5	90.3	30.6	33.9	12.1	266	64.9938	5.23316	2.56497	112	1
RDW_0092	man	67	120	80	40	0	0	1	0	0	0	1	0	0	0	9.18	12.6	38.6	91.9	30	32.6	13.3	299	66.3786	5.93264	1.87571	90	4
RDW_0093	man	58	110	65	45	1	1	1	0	0	1	0	0	0	0	9.74	12.2	37.2	86.3	28.3	32.8	13.7	183	60.5259	5.51813	2.0113	149	4
RDW_0094	woman	62	125	85	40	1	0	1	0	1	1	1	0	0	1	7.36	16.3	47.9	89.1	30.4	34.1	13.5	160	90.8786	5.25907	1.10734	99	4
RDW_0095	man	66	140	80	60	1	1	1	1	0	1	0	0	1	0	6.4	12.6	37.1	94.6	32.2	34	12.6	222	76.2752	6.08808	2.58757	145	2
RDW_0096	man	62	120	80	40	0	1	0	0	0	0	2	1	0	0	6.02	12.5	37.3	88	29.5	33.5	12.4	316	107.665	5.44041	2.62147	108	1
RDW_0097	man	71	130	70	60	0	0	1	0	0	1	2	1	0	0	3.92	12.6	38.5	92.1	30.1	32.7	13.2	274	75.1529	6.37306	4.70056	109	3
RDW_0098	man	65	133	80	53	1	0	1	0	0	1	1	0	0	0	4.2	12	35.9	87.9	29.3	33.4	12.5	227	66.7882	5.64767	1.75141	218	2
RDW_0099	man	60	120	100	20	0	0	0	0	0	0	1	0	0	0	5.92	15	42.5	93.6	33	35.3	12.4	224	67.8823	5.49223	1.18644	104	1
RDW_0100	woman	64	115	70	45	1	1	0	0	0	0	1	0	1	0	8.05	13.9	42.3	95.1	31.2	32.9	13	241	90.2948	5.10363	1.37853	101	3
RDW_0101	man	70	150	75	75	1	0	0	0	0	0	2	1	0	0	5.8	11.9	34.6	87.6	30.1	34.4	12.7	271	75.3696	4.71503	2.16949	98	2
RDW_0102	man	61	135	88	47	0	0	1	0	0	1	0	0	0	0	5.36	13.2	39.4	95.8	32	33.4	13.1	158	77.5049	5.10363	0.655367	197	3
RDW_0103	man	70	139	78	61	1	1	0	0	0	0	1	0	0	1	5.47	13.3	38.4	86.9	30.1	34.6	12.6	245	52.1909	5.3886	5.07345	163	2
RDW_0104	woman	71	168	79	89	1	0	0	0	0	0	1	0	0	0	4.83	13.7	40	88.3	30.2	34.3	12.9	195	63.4355	5.05181	1.35593	94	3
RDW_0105	woman	67	92	52	40	1	1	1	1	0	1	2	1	1	0	6.41	11.2	32.2	95.5	33.2	34.8	12.6	183	102.483	2.84974	1.88701	125	2
RDW_0106	woman	69	150	90	60	1	1	0	0	1	0	1	0	0	1	6.74	13.5	41.2	88.8	29.1	32.8	12.7	189	78.7457	4.30052	1.01695	156	2
RDW_0107	man	47	120	90	30	0	0	0	0	0	0	0	0	0	0	5.15	12.9	38.8	90	29.9	33.2	12.2	222	81.7175	4.09326	2.16949	89	1
RDW_0108	woman	63	130	80	50	1	0	1	0	1	1	0	0	0	0	7.26	14.7	44.1	85.6	28.5	33.3	12.9	223	80.2134	4.87047	3.9661	98	3
RDW_0109	man	65	120	80	40	0	1	0	0	0	0	2	1	1	0	6.4	12.2	33.8	89.7	32.5	36.2	12.2	272	76.512	4.40415	1.57062	128	1
RDW_0110	woman	60	140	90	50	1	1	0	0	1	0	1	0	0	0	6.77	16.2	46.5	89.4	31.2	34.8	12.5	233	65.6407	4.17098	1.05085	163	2
RDW_0111	woman	45	110	70	40	0	0	0	0	1	0	0	0	0	0	4.42	15.9	46.6	87.3	29.8	34.1	12.4	186	111.108	4.81865	1.86441	89	1
RDW_0112	man	69	120	80	40	0	0	1	0	0	1	1	0	0	0	8.07	14.8	44.4	85.1	28.4	33.3	14.2	342	75.5901	5.67358	2.77966	119	4
RDW_0113	man	63	122	64	58	0	0	0	0	0	0	0	0	0	0	4.32	13.3	39.5	96.7	32.5	33.6	12.9	240	76.999	3.73057	2.0791	144	3
RDW_0114	woman	70	122	67	55	1	0	1	0	0	0	0	0	0	0	6.23	15.7	45.5	93.6	32.4	34.6	12.7	206	70.3381	5.25907	0.734463	203	2
RDW_0115	man	59	150	100	50	1	0	1	0	0	0	0	0	0	0	10.19	14.1	41.6	89.8	30.5	33.9	12.9	250	91.0313	6.73575	0.723164	126	3
RDW_0116	man	45	125	80	45	0	0	1	0	0	1	0	0	0	1	6.55	11.7	35.2	88.4	29.4	33.2	12.5	168	96.1771	6.06218	3.72881	116	2
RDW_0117	woman	64	120	82	38	0	0	1	0	0	1	0	0	0	0	4.9	15.3	42.6	93.2	33.6	36.1	12.6	211	79.9574	6.1399	5.18644	89	2
RDW_0118	man	66	128	80	48	0	0	0	0	0	0	2	1	0	1	3.93	12.7	38.2	90.7	30.2	33.3	13.2	147	66.5	5.09439	0.808989	79	3
RDW_0119	man	68	130	75	55	1	1	0	0	0	0	0	0	0	0	6.19	10.9	32.3	58.9	29	33.7	12.6	220	66.1792	5.07772	1.9548	112	2
RDW_0120	woman	71	120	60	60	0	1	1	0	0	1	2	1	1	0	5.18	14.4	44.4	96.9	31.4	32.4	13.8	227	63.4355	6.37306	0.858757	142	4
RDW_0121	woman	46	150	105	45	1	0	0	0	1	0	0	0	0	1	4.79	14.8	42.8	90.5	31.3	34.6	11.6	138	69.2784	4.40415	0.723164	104	1
RDW_0122	woman	58	139	84	55	1	0	0	0	1	0	1	0	0	0	6.51	14.2	41.5	86.6	29.6	34.2	12.9	248	73.0752	5.3886	2.97175	94	3
RDW_0123	man	73	115	75	40	0	1	1	0	0	1	2	1	0	0	4.6	10.4	31.2	91.9	30.5	33.2	14.2	181	42.6748	3.78238	1.02825	134	4
RDW_0124	man	59	118	71	47	0	1	0	0	0	0	0	0	1	0	9.06	13.7	39.4	94.7	32.9	34.8	12.4	184	68.1143	3.18653	1.85311	123	1
RDW_0125	man	71	140	80	60	1	0	1	0	0	1	0	0	0	1	5	12.4	36.3	90.5	30.9	34.2	12.7	182	87.6735	7.02073	2.72316	99	2
RDW_0126	woman	77	116	70	46	0	0	0	0	0	0	1	0	0	0	6.3	13.9	41.1	94.7	32	33.8	13	207	62.3994	4.55959	1.9548	176	3
RDW_0127	man	61	120	80	40	1	0	1	0	0	0	1	0	0	0	5.93	12.2	35.6	89.2	30.6	34.3	12.8	331	67.6549	7.59067	1.85311	122	2
RDW_0128	man	70	160	90	70	1	1	0	0	0	0	2	1	0	0	6.7	12.6	37.3	82.7	28	33.8	13.2	275	43.0399	4.53368	1.9887	179	3
RDW_0129	man	63	140	90	50	1	0	0	0	0	0	2	1	0	0	7.7	13.2	38.9	93.3	31.7	33.9	12.4	279	107.316	4.63731	2.30508	93	1
RDW_0130	man	72	140	90	50	1	0	1	0	0	1	1	0	0	0	7.4	10.8	31.7	94.4	32.2	34.1	12.5	186	65.4158	5.3886	0.542373	80	2
RDW_0131	man	74	110	70	40	0	1	0	0	0	0	1	0	0	0	7.84	13.2	38.8	95.3	32.4	34	12.3	180	74.5241	5.31088	1.27684	160	1
RDW_0132	man	76	130	70	60	0	0	0	0	0	0	2	1	0	0	6.61	12.1	38.8	86.2	26.9	31.2	14.5	187	64.7017	5.02591	1.23164	88	4
RDW_0133	woman	55	132	87	45	0	0	0	0	1	0	0	0	0	0	5.89	15.4	44.3	98.7	34.3	34.8	12.9	252	82.4554	4.48187	8.40678	173	3
RDW_0134	man	53	115	77	38	0	0	0	0	0	0	1	0	0	0	6.99	13	40.4	88	28.3	32.2	12.9	190	69.6134	4.58549	0.734463	94	3
RDW_0135	man	52	110	80	30	1	0	0	0	0	0	1	0	0	1	3.99	12.7	38.5	92.1	30.4	33	12.7	223	80.0576	5.33679	1.51412	90	2
RDW_0136	woman	60	118	76	42	0	0	1	0	1	1	2	1	0	0	6.89	15.2	46.3	91.7	30.1	32.8	12.9	254	72.574	4.94819	3.28814	102	3
RDW_0137	man	71	140	90	50	1	0	1	0	0	1	0	0	0	0	5.5	10.9	32.2	91.1	30.7	33.7	12.4	223	75.1529	7.22798	3.19774	94	1
RDW_0138	man	53	135	90	45	0	0	0	0	1	0	0	0	0	0	4.28	10.8	34.6	85.4	26.7	31.2	17	199	69.6134	5.49223	1.9661	104	4
RDW_0139	man	68	160	120	40	1	0	1	0	0	1	2	1	0	0	7.4	12.3	35.7	89.3	30.8	34.5	13.2	284	88.4452	6.08808	0.463277	123	3
RDW_0140	woman	53	144	88	56	1	0	0	0	0	0	0	0	0	1	7.88	15.6	47.5	102.8	33.8	32.8	13	226	74.4248	5.46632	1.40113	91	3
RDW_0141	woman	76	150	90	60	1	1	1	0	1	1	1	0	0	0	8.27	13.3	38.4	87.9	30.4	34.6	12.7	145	69.1736	3.75648	3.25424	282	2
RDW_0142	woman	66	126	82	44	1	0	0	0	1	0	1	0	0	0	5.16	13.7	41.8	95.4	31.3	32.8	14.5	253	49.7664	3.57513	0.824859	119	4
RDW_0143	man	67	140	90	50	1	0	0	0	0	0	0	0	0	0	5.45	12.5	37.6	87	28.9	33.2	12.5	189	76.0428	4.01554	2.45198	94	2
RDW_0144	woman	71	147	93	54	1	0	1	0	1	0	2	1	1	0	7.76	13.9	39.8	88.8	31	34.9	13.2	243	70.1359	5.88083	4.64407	93	3
RDW_0145	man	59	107	65	42	1	1	1	0	1	0	0	0	0	1	5.46	13.6	41.7	94.6	30.8	32.6	12.9	329	108.755	7.46114	2.32768	144	3
RDW_0146	woman	72	120	70	50	0	1	0	0	1	0	1	0	0	0	4.39	16.6	47.6	94.6	33	34.9	11.6	139	63.2556	3.49741	1.24294	120	1
RDW_0147	man	54	118	78	40	0	0	0	0	0	0	0	0	1	0	4.14	13.5	40.6	84.8	28.2	33.3	13.8	243	92.6825	5.15544	1.40113	199	4
RDW_0148	man	70	137	86	51	1	0	0	1	0	0	0	0	0	0	5.89	13.3	40.2	94.7	31.4	33.1	13.6	242	87.9263	5.31088	0.463277	99	4
RDW_0149	man	61	118	69	49	1	0	0	0	0	0	1	0	0	0	5.62	13.6	39.3	94.5	32.7	34.6	12.1	264	90.4173	3.88601	1.22034	150	1
RDW_0150	man	74	140	90	50	1	0	0	0	0	0	1	0	1	0	7.08	12.4	38.2	93.4	30.3	32.5	12.1	251	65.0529	4.04145	1.58192	95	1
RDW_0151	man	56	142	96	46	1	0	0	0	0	0	1	0	0	0	6.43	15.1	43.5	93.8	32.5	34.6	13.5	101	92	4.08585	1.02247	91	4
RDW_0152	man	50	96	59	37	0	0	0	0	0	0	0	0	0	0	5.12	13.6	40.2	101.3	34.3	33.8	12.4	226	80.6975	5.18135	0.440678	200	1
RDW_0153	man	64	100	65	35	0	0	1	0	0	0	0	0	0	0	9.05	12.4	38.4	96.7	31.2	32.3	13.1	326	76.7532	6.76166	1.63842	90	3
RDW_0154	woman	67	132	78	54	1	0	0	0	0	0	2	1	0	1	11.29	13.7	43.3	81.5	25.8	31.6	15.7	371	79.2172	4.87047	2.67797	188	4
RDW_0155	man	52	104	67	37	1	0	1	0	0	1	1	0	0	0	8.11	13.5	40.6	94.6	31.6	33.4	12.4	325	80.0576	3.96373	0.870056	153	1
RDW_0156	man	67	100	85	15	1	0	1	0	0	0	0	0	0	0	6.42	13	38.1	85.4	29.1	34.1	12.8	223	66.3786	5.69948	2.14689	89	2
RDW_0157	woman	66	135	100	35	1	0	1	0	1	1	0	0	0	0	6.43	15.3	46.5	99.1	32.6	32.9	13.1	228	79.4594	6.11399	2.54237	100	3
RDW_0158	man	65	160	90	70	1	0	0	0	0	0	2	1	0	1	5.83	13	39.5	93.2	30.7	32.9	12.2	241	76.512	4.19689	1.46893	111	1
RDW_0159	man	57	110	70	40	1	1	1	0	0	1	1	0	1	0	4.17	12.9	38.1	91.9	31.1	33.9	13.2	184	54.4136	3.39378	1.9435	110	3
RDW_0160	man	64	140	90	50	1	1	1	0	0	1	2	1	0	0	6.84	13.4	40.2	89.1	29.7	33.3	12.5	271	59.3284	4.09326	3.54802	130	2
RDW_0161	man	50	120	80	40	0	0	1	0	0	0	0	0	0	0	5.2	12.4	34.9	89.4	31.8	35.6	12.7	214	80.6975	6.39896	1.23164	119	2
RDW_0162	man	69	131	87	44	1	0	0	0	0	0	1	0	0	1	5.28	13.1	40.2	100.4	32.7	32.6	12.9	181	47.343	4.04145	0.813559	156	3
RDW_0163	woman	68	140	80	60	1	1	1	0	1	1	1	0	0	0	7.31	15.5	45.7	96.2	32.6	33.9	12.5	188	119.198	5.51813	1.46893	298	2
RDW_0164	woman	63	110	70	40	1	0	0	1	0	0	1	0	0	0	7.96	12.8	36.7	98.4	34.3	34	12.1	130	34.0726	3.65285	1.07345	101	1
RDW_0165	man	59	100	70	30	0	0	0	0	0	0	0	0	0	0	6.6	12.3	36.6	93.1	31.4	33.7	12.2	269	78.0312	4.74093	1.80791	103	1
RDW_0166	man	73	125	65	60	0	0	0	0	0	0	2	1	0	0	9.31	13.5	41.4	93.7	30.5	32.6	12.1	326	87.1805	5.31088	1.69492	127	1
RDW_0167	man	64	125	75	50	0	0	1	0	0	0	2	1	0	0	8.32	14.2	42.3	83.3	28	33.6	12.3	232	66.9987	5.85492	5.9661	105	1
RDW_0168	man	49	140	90	50	1	0	0	0	0	0	1	0	0	0	7.52	13.7	40.5	91.6	31	33.8	13	260	70.7312	3.41969	0.632768	102	3
RDW_0169	woman	59	115	60	55	0	0	0	0	0	0	0	0	0	0	6.61	15.1	45.6	90.1	29.8	33.1	12.6	166	105.163	3.98964	1.75141	88	2
RDW_0170	man	84	160	83	77	1	0	0	0	0	0	1	0	0	1	6.69	12.1	36.9	91.8	30.1	32.8	13.2	344	72.631	4.14508	1.70621	90	3
RDW_0171	woman	55	110	73	37	0	0	0	0	1	0	0	0	1	0	5.34	15.5	46.9	89.7	29.6	33	12.4	181	66.8104	4.84456	0.99435	93	1
RDW_0172	man	77	200	90	110	1	0	0	0	0	0	2	1	0	0	5.51	12	36.4	87.1	28.7	33	13	271	64.5303	4.63731	0.813559	94	3
RDW_0173	man	57	135	75	60	0	0	0	0	0	0	2	1	0	0	5.5	13.2	37.6	86.6	30.4	35.1	12.3	215	78.5793	4.68912	0.59887	91	1
RDW_0174	man	67	195	105	90	1	0	1	0	0	0	1	0	0	1	6.76	12.6	38	91.6	30.4	33.2	13.3	217	88.7116	3.60104	0.779661	100	4
RDW_0175	man	66	145	80	65	1	0	1	1	0	1	2	1	0	1	5.97	13.4	40.5	95.3	31.5	33.1	13	282	58.9589	5.85492	0.892655	105	3
RDW_0176	man	61	135	90	45	0	0	1	0	0	1	0	0	0	0	5.64	14.4	43.6	91	30.1	33	14.3	261	77.5049	4.89637	1.33333	97	4
RDW_0177	man	67	140	65	75	1	0	0	0	0	0	2	1	0	0	5.24	14	42.2	91.7	30.4	33.2	14.2	220	88.7116	5.07772	1.25424	116	4
RDW_0178	woman	70	125	80	45	0	0	0	0	0	0	1	0	0	0	6.44	16.1	48.7	91.9	30.4	33.1	12.9	241	88.667	4.37824	0.99435	91	3
RDW_0179	woman	57	143	91	52	1	0	0	0	0	0	0	0	0	0	4.67	15.6	46.4	96.6	32.4	33.5	12.5	193	73.3336	4.63731	1.88701	179	2
RDW_0180	man	74	124	74	50	1	1	1	1	0	0	1	0	0	1	6.81	13.4	39.6	90.4	30.6	33.8	11.9	269	46.6754	6.24352	2.0452	154	1
RDW_0181	woman	67	120	80	40	0	0	1	0	0	1	1	0	1	0	6.49	15	44.3	94.1	31.8	33.9	12.4	251	64.1866	7.48705	2.88136	101	1
RDW_0182	man	51	120	80	40	0	0	0	0	0	0	0	0	0	0	4.99	14	40.8	93.9	32.2	34.3	13.8	235	45.8975	4.89637	1.55932	189	4
RDW_0183	man	76	107	72	35	0	0	0	0	0	0	3	1	1	0	8.53	13.9	41.7	90.2	30.1	33.4	13.5	279	57.2943	4.43005	1.41243	171	4
RDW_0184	woman	68	130	80	50	0	0	1	0	0	0	2	1	1	1	5.77	11.7	36	90.9	29.5	32.5	13.9	9.9	102.176	6.63212	2.35028	89	4
RDW_0185	woman	73	120	75	45	1	0	0	0	0	0	1	0	0	0	5.24	14.5	41.6	89.8	31.3	34.9	12.1	168	69.7415	3.96373	1.12994	88	1
RDW_0186	man	47	130	80	50	0	0	1	0	0	1	0	0	0	0	5.8	12.4	36.5	88.4	30	34	12.3	289	71.3321	4.58549	2.47458	116	1
RDW_0187	man	62	122	71	51	1	1	0	1	0	1	2	1	0	0	11.98	13.3	40.6	91.1	29.9	32.8	13.3	232	67.4319	4.19689	1.62712	162	4
RDW_0188	man	78	168	58	110	1	1	1	1	0	0	0	0	1	1	7.42	12.6	37.9	95.8	31.8	33.2	13.8	292	46.1792	4.76684	2.12429	284	4
RDW_0189	woman	78	140	90	50	1	0	0	0	0	0	0	0	0	0	8.6	15	44.1	92.7	31.6	34.1	11.9	377	99.3692	4.63731	1.9435	82	1
RDW_0190	man	77	110	75	35	1	0	0	0	0	0	3	1	0	0	6.07	11.4	32.9	92.4	32	34.7	12.3	290	46.3003	3.39378	1.18644	89	1
RDW_0191	woman	61	120	80	40	0	0	0	0	0	0	1	0	0	0	5.04	17.5	51.3	101.8	34.7	34.1	13	215	54.7595	4.11917	1.27684	113	3
RDW_0192	man	55	110	70	40	0	0	1	0	0	1	0	0	0	0	5.45	12.2	37.9	96.4	31	32.2	12.3	236	69.0919	6.99482	1.9435	99	1
RDW_0193	man	76	140	90	50	1	0	0	0	0	0	2	1	0	1	4.59	12.7	37.8	97.4	32.7	33.6	12.7	117	64.7017	4.81865	1.02825	89	2
RDW_0194	woman	68	150	70	80	1	0	0	0	0	0	3	1	0	0	7.36	11.1	34.4	76.4	24.7	32.3	20.9	217	42.813	4.97409	1.66102	109	4
RDW_0195	man	74	160	80	80	1	0	1	0	0	1	1	0	0	0	6.87	12.2	36.5	86.7	29	33.4	12.3	242	86.94	3.8601	1.27684	89	1
RDW_0196	man	81	130	60	70	1	0	1	0	0	1	2	1	1	1	5.2	11.2	32.6	87.4	30	34.4	13.3	229	45.8268	5.88083	2.0452	101	4
RDW_0197	man	46	120	70	50	0	0	0	0	0	0	0	0	0	0	4.01	12.4	37.4	92.6	30.7	33.2	12.9	187	95.7489	4.58549	0.632768	85	3
RDW_0198	woman	51	117	64	53	1	1	1	1	0	1	0	0	0	0	7.87	14	39.5	89.1	31.5	35.3	12.8	143	108.32	3.4456	1.60452	133	2
RDW_0199	man	58	120	65	55	0	0	1	0	0	0	1	0	0	0	6.2	13.3	39.8	90.9	30.4	33.4	13.2	300	109.133	6.68394	3.38983	110	3
RDW_0200	man	62	145	85	60	1	0	0	0	0	0	2	1	0	0	6.11	13	40.3	87.8	28.3	32.3	12.4	367	77.2495	5.25907	1.9096	93	1
RDW_0201	man	57	125	93	32	0	0	0	0	0	0	0	0	0	0	7.27	12.1	37.8	87.9	28.1	32	13.5	420	109.519	5.46632	0.926554	96	4
RDW_0202	woman	83	155	90	65	1	1	0	0	0	0	2	1	0	0	9.29	16.1	46.2	92.8	32.3	34.8	12.6	321	56.0337	4.32642	1.48023	113	2
RDW_0203	woman	69	117	82	35	1	1	1	0	0	0	1	0	0	0	6.77	12.1	36.2	90.7	30.3	33.4	12.6	238	53.4066	5.80311	0.971751	141	2
RDW_0204	man	80	120	80	40	1	0	0	0	0	0	2	1	1	1	8.67	6.7	21.1	89	28.3	31.8	15.6	294	30.7363	2.92746	1.03955	122	4
RDW_0205	man	70	137	80	57	0	0	0	1	1	0	0	0	1	0	5.17	14.3	41.1	96.5	33.5	34.8	12.9	166	75.3696	2.97927	0.655367	125	3
RDW_0206	man	51	130	70	60	1	0	1	0	1	1	2	1	0	0	4.41	13	39.2	92	30.5	33.2	12.6	223	80.3738	6.26943	0.99435	91	2
RDW_0207	man	48	129	90	39	1	0	0	0	0	0	1	0	0	0	5.36	13.9	42.2	91.6	30.1	32.9	11.8	191	94.9252	5.3886	0.881356	208	1
RDW_0208	woman	58	130	80	50	1	1	0	0	0	0	0	0	0	0	9.56	15.6	47	93.1	30.9	33.2	13.3	253	73.0752	3.70466	1.14124	79	4
RDW_0209	woman	68	125	75	50	1	0	0	0	0	0	2	1	0	1	5.63	14.4	41.2	94.7	33.1	35	12.7	193	89.1903	4.76684	0.813559	106	2
RDW_0210	woman	80	135	79	56	1	0	0	0	0	0	2	1	0	0	5.8	13.4	40.9	95.3	31.2	32.8	15	185	34.3397	4.19689	0.824859	95	4
RDW_0211	woman	59	130	90	40	1	0	0	0	1	0	1	0	0	0	7.16	12.8	37.5	89.1	30.4	34.1	12.7	175	65.865	4.53368	0.542373	121	2
RDW_0212	man	60	130	80	50	1	1	0	0	0	0	2	1	0	1	7.02	12.3	36.6	94.1	31.6	33.6	12.4	308	90.7212	4.92228	1.44633	142	1
RDW_0213	man	56	120	65	55	0	0	1	0	0	1	1	0	0	0	5.13	13.7	40.9	91.5	30.6	33.5	12.6	261	92.0008	6.06218	1.80791	100	2
RDW_0214	man	63	125	80	45	1	0	1	0	0	0	2	1	0	1	6.41	14.2	43.3	86.1	28.2	32.8	13.7	186	67.2132	5.7513	1.51412	101	4
RDW_0215	man	55	110	65	45	0	0	1	0	0	0	0	0	0	0	4.6	11.9	34.4	90.5	31.4	34.7	12.8	149	92.3379	7.56477	1.34463	97	2
RDW_0216	woman	68	150	80	70	1	0	0	0	1	0	0	0	1	0	8.76	14.5	41.7	92.5	32.2	34.8	12.9	279	78.9794	4.66321	1.08475	87	3
RDW_0217	man	85	130	90	40	1	0	1	0	0	0	1	0	0	0	7.13	13.2	36.7	86.4	31.1	36	11.9	184	56.0073	7.3057	1.18644	120	1
RDW_0218	man	64	140	80	60	1	1	1	0	1	1	0	0	0	0	8.76	14.4	41.2	90	31.4	35	12.1	223	89.5404	5.95855	1.41243	151	1
RDW_0219	woman	64	115	60	55	0	1	1	1	1	1	2	1	1	1	4	14.6	42	97.7	34	34.7	12.8	219	71.6294	5.02591	0.858757	114	2
RDW_0220	man	72	156	70	86	1	0	1	0	0	0	2	1	0	1	5.35	12.5	35.9	95.5	33.2	34.8	12.7	240	104.446	6.32124	0.79096	84	2
RDW_0221	man	52	110	70	40	0	0	0	0	0	0	0	0	0	0	6.07	12.2	36.9	91.8	30.3	33.1	12.1	197	93.3953	4.27461	0.350282	98	1
RDW_0222	man	54	100	60	40	1	1	1	0	0	0	0	0	0	0	4.59	13.2	37.3	84.4	29.9	35.4	11.9	233	92.6825	6.1399	1.52542	346	1
RDW_0223	woman	52	115	75	40	0	1	1	0	0	0	1	0	0	0	9.51	14.2	40.5	87.1	30.5	35.1	12.3	138	83.3997	4.66321	1.12994	165	1
RDW_0224	woman	48	175	122	53	1	0	0	0	1	0	0	0	0	0	11.34	14.9	45.2	94.9	31.2	32.9	13	293	84.7659	4.14508	3.16384	160	3
RDW_0225	man	59	120	70	50	1	0	0	0	0	0	0	0	0	0	5.19	10.3	30.5	94	31.7	33.8	13.9	202	78.0312	4.87047	0.711864	188	4
RDW_0226	man	58	130	70	60	0	0	0	0	0	0	1	0	0	0	6.31	11.8	35.4	93.2	31.1	33.3	13.2	217	78.3024	5.05181	1.14124	77	3
RDW_0227	man	59	130	70	60	0	0	0	0	0	0	3	1	0	1	7.23	13.2	39.1	89.1	30.1	33.8	12.8	229	91.0313	5.49223	1.44633	92	2
RDW_0228	man	67	135	80	55	0	0	0	0	0	0	1	0	0	0	5.89	13.3	39.7	88.6	29.7	33.5	13.8	246	52.657	4.81865	1.03955	121	4
RDW_0229	woman	72	125	80	45	0	1	0	0	1	0	0	0	0	0	5.68	15.5	44.7	93.7	32.5	34.7	12.3	142	78.0683	3.91192	1.23164	146	1
RDW_0230	woman	63	120	80	40	0	0	0	0	0	0	0	0	1	0	5.76	13.2	39	93.3	31.6	33.8	12.9	216	64.9938	5.31088	1.81921	95	3
RDW_0231	woman	77	130	70	60	0	0	0	1	0	0	2	1	0	0	7.69	13	39.8	87.7	28.6	32.7	19.5	232	116.228	2.87565	0.99435	124	4
RDW_0232	man	70	120	75	45	0	0	1	0	0	1	1	0	0	0	7.24	14.3	41.9	87.8	30	34.1	12.4	274	75.3696	6.5285	1.44633	89	1
RDW_0233	man	74	130	80	50	0	0	0	0	0	0	2	1	0	1	6.83	13.2	39.3	87.3	29.3	33.6	13.7	205	74.5241	4.97409	2.14689	89	4
RDW_0234	woman	67	153	104	49	1	0	1	0	0	0	1	0	1	0	7.25	15.6	46	95.4	32.4	34	12.6	288	64.1866	4.35233	3.15254	104	2
RDW_0235	man	62	150	90	60	1	0	0	0	0	0	1	0	0	0	5.1	12	36	90.9	30.2	33.2	12.8	229	107.665	4.45596	0.892655	103	2
RDW_0236	man	65	140	70	70	1	0	1	0	0	0	0	0	0	0	4.94	11.8	36.3	97.3	31.6	32.5	12.1	280	76.512	5.90674	2.65537	97	1
RDW_0237	man	63	155	80	75	1	1	1	0	0	1	1	0	1	1	6.57	13.4	38	90.7	32	35.3	12.8	212	89.8271	4.2487	1.89831	418	2
RDW_0238	man	66	140	90	50	1	0	0	0	0	0	2	1	0	0	6.17	12.1	36.5	91.3	30.3	33.2	12.7	265	76.2752	4.35233	1.42373	95	2
RDW_0239	woman	71	152	84	68	1	1	0	1	0	0	0	0	1	1	4.04	12.2	35.2	89	30.9	34.7	12.5	258	88.4121	3.31606	3.9209	128	2
RDW_0240	woman	77	150	90	60	1	0	0	0	1	0	1	0	0	0	16.94	15.9	45.6	93.8	32.7	34.9	12.8	213	68.9903	4.06736	0.971751	108	2
RDW_0241	man	74	145	75	70	1	1	1	0	0	1	1	0	0	0	5.69	11.6	34.6	85	28.5	33.5	12.9	276	57.6053	3.36788	1.06215	229	3
RDW_0242	man	74	140	80	60	1	0	0	0	0	0	1	0	0	0	5.18	12.8	38	91.1	30.7	33.7	12.7	140	57.6053	4.55959	1.02825	89	2
RDW_0243	woman	85	130	63	67	0	0	0	0	0	0	1	0	0	0	5.14	14.6	43.1	89.6	30.4	33.9	13.3	134	85.2403	3.26425	0.79096	105	4
RDW_0244	man	67	130	80	50	1	0	1	0	0	1	1	0	0	0	7.92	14.4	41.8	91.5	31.5	34.4	12.4	309	58.7792	5.93264	2.0791	123	1
RDW_0245	man	61	120	80	40	0	1	1	0	0	1	0	0	0	0	7.7	12.3	37.1	84.8	28.3	33.3	12.1	17	90.4173	5.90674	2.37288	133	1
RDW_0246	man	71	136	79	57	1	1	1	0	0	1	0	0	0	0	11.16	14.5	41.5	87.4	30.5	34.9	11.8	149	87.6735	4.35233	1.38983	100	1
RDW_0247	woman	69	122	68	54	1	1	0	0	0	0	1	0	1	1	7.41	15.6	44.8	92.8	32.3	34.8	13	161	78.7457	4.11917	2.76836	141	3
RDW_0248	man	73	155	90	65	1	0	1	0	1	1	3	1	1	0	4.25	13.2	42.6	101.7	31.5	31	13.4	158	65.2329	5.7772	1.70621	84	4
RDW_0249	man	66	127	79	48	0	0	0	0	0	0	1	0	0	0	7.62	12.8	40.3	88	27.9	31.7	13.5	305	76.2752	4.74093	1.05085	183	4
RDW_0250	man	65	120	80	40	0	0	0	0	0	0	1	0	0	1	4.4	10	29	93.2	32	34.3	13	199	89.2591	3.54922	0.418079	107	3
RDW_0251	man	60	130	80	50	0	0	0	0	0	0	2	1	0	0	6.75	13.3	40.3	93.3	30.8	33	13.4	274	67.8823	4.94819	0.937853	104	4
RDW_0252	man	66	130	75	55	1	1	0	0	0	0	1	0	1	1	4.31	13.8	40.6	90.6	30.8	34	13.2	156	52.818	5.3886	1.35593	191	3
RDW_0253	man	68	120	80	40	1	0	1	0	0	1	0	0	1	1	6.6	11.5	33.4	90.9	31.4	34.5	12.9	220	58.6027	6.45078	2.10169	99	3
RDW_0254	man	75	145	80	65	1	0	0	0	0	0	2	1	0	0	5.27	14	41.8	87.8	29.4	33.5	13.3	177	57.4486	4.76684	0.983051	106	4
RDW_0255	man	75	115	60	55	1	1	1	0	0	1	1	0	0	1	7.7	10.9	33.5	93.1	30.3	32.5	11.9	316	42.4413	3.98964	3.09605	83	1
RDW_0256	woman	66	160	90	70	1	0	1	0	0	1	2	1	0	1	8.7	13.1	40.3	86.5	28.2	32.6	14.1	234	89.7325	6.42487	2.19209	95	4
RDW_0257	man	59	120	70	50	1	0	1	0	0	0	1	0	0	0	8.49	14.5	42.6	92.2	31.4	34	12.9	237	60.3162	6.9171	1.85311	101	3
RDW_0258	man	81	145	80	65	1	1	1	0	0	1	2	1	0	1	6.9	12.9	36.9	91.2	31.9	35	13.1	225	85.3594	5.72539	1.75141	217	3
RDW_0259	man	51	140	92	48	0	0	0	0	0	0	0	0	0	0	9.21	11.2	34.8	94.8	30.5	32.2	12.8	126	112.019	4.6114	1.09605	178	2
RDW_0260	man	62	160	90	70	1	0	1	0	0	1	2	1	0	0	7.1	12.2	35.3	88.1	30.6	34.7	11.8	252	90.1194	4.27461	3.38983	95	1
RDW_0261	woman	67	130	85	45	1	0	0	0	1	0	1	0	0	0	5.18	14.7	43.9	92.4	30.9	33.5	13.8	221	89.459	4.84456	1.60452	78	4
RDW_0262	man	83	190	90	100	0	0	0	0	0	0	2	1	1	0	8.53	13.7	40.5	93.5	31.6	33.8	13.5	211	84.9378	5.15544	0.960452	199	4
RDW_0263	man	82	140	75	65	1	0	1	0	0	0	1	0	1	0	4.33	11.4	34.1	92.2	30.8	33.4	12.5	275	38.2632	6.99482	1.64972	99	2
RDW_0264	woman	68	146	104	42	1	1	0	0	1	1	0	0	0	0	7.74	13.8	40.3	94.8	32.5	34.2	12.2	231	78.9794	3.8342	1.43503	162	1
RDW_0265	man	65	148	83	65	1	0	0	0	0	0	1	0	0	0	5.04	13.7	40.4	92.9	31.5	33.9	12.2	232	76.512	5.31088	1.59322	101	1
RDW_0266	woman	65	120	80	40	1	1	0	0	1	0	2	1	1	1	13.6	15.8	44.4	91.5	32.6	35.6	11.8	191	103.116	3.31606	0.858757	274	1
RDW_0267	man	73	120	65	55	1	0	1	0	0	0	2	1	0	1	4.7	15	44.7	94.7	31.8	33.6	12.9	193	74.7303	7.09845	0.734463	92	3
RDW_0268	man	75	180	75	105	1	0	0	0	0	0	1	0	1	0	8.38	13.6	40.7	90.2	30.2	33.4	12.7	231	51.465	3.96373	0.644068	153	2
RDW_0269	woman	68	140	100	40	1	0	1	0	1	1	1	0	0	0	9.02	16.4	48.5	93.6	31.7	33.8	13	173	70.7533	5.93264	3.38983	115	3
RDW_0270	man	47	100	60	40	0	0	0	0	0	0	0	0	0	0	8.76	12.3	36.5	93.8	31.6	33.7	12.7	189	81.7175	3.98964	0.689266	118	2
RDW_0271	man	66	120	80	40	0	0	1	0	1	1	1	0	0	0	5.03	12.4	36.6	87.8	29.7	33.9	13.4	248	88.9828	5.46632	4.0339	90	4
RDW_0272	woman	72	130	80	50	1	0	0	0	1	0	2	1	0	0	7.2	15.5	44.7	96.7	33.6	34.7	13.6	311	78.0683	4.89637	1.80791	112	4
RDW_0273	woman	59	110	70	40	0	0	0	0	1	0	0	0	1	0	6.77	14	41.4	95	32.1	33.8	12.9	281	60.0536	4.48187	1.49153	122	3
RDW_0274	man	65	160	100	60	1	1	1	0	0	1	3	1	0	0	10	11.1	32.2	93.2	32.1	34.4	12.4	330	47.9204	5.62176	3.12994	254	1
RDW_0275	man	66	150	90	60	1	1	1	0	0	1	1	0	0	0	7.76	12.8	39.7	94.1	30.3	32.2	14.6	306	76.2752	5.44041	1.85311	130	4
RDW_0276	man	76	123	57	66	0	0	0	0	0	0	0	0	0	0	4.82	12.6	37.8	95.5	31.8	33.3	12.7	120	51.3268	5.05181	0.564972	195	2
RDW_0277	woman	47	130	87	43	0	0	0	0	1	0	0	0	0	0	9.96	16.5	47.8	92.3	31.9	34.5	12.7	191	85.1289	4.74093	1.9661	83	2
RDW_0278	man	80	120	70	50	1	1	0	0	0	0	1	0	0	0	5.84	11.4	34	94.2	31.6	33.5	12.5	280	56.7009	3.65285	1.26554	130	2
RDW_0279	woman	62	130	80	50	1	1	0	0	0	0	0	0	1	0	5.54	11.4	35.9	88.4	28.1	31.8	12.9	290	80.4743	4.68912	1.01695	103	3
RDW_0280	woman	68	140	80	60	1	0	0	0	0	0	1	0	0	0	5.46	15.6	46.1	98.3	33.3	33.8	13	222	78.9794	4.55959	1.69492	103	3
RDW_0281	man	65	160	115	45	1	1	1	0	0	1	0	0	0	0	8.22	13.5	41.3	94.9	31	32.7	13	286	76.512	6.1658	2.64407	108	3
RDW_0282	man	75	140	70	70	1	1	0	0	0	0	0	0	0	1	5.9	11.7	35.7	85.2	27.9	32.8	13.6	230	27.3904	3.62694	1.77401	195	4
RDW_0283	woman	53	120	80	40	0	0	1	0	0	0	1	0	0	0	6.36	14.6	43.4	92.9	31.3	33.7	12.4	264	74.4248	4.6114	1.85311	178	1
RDW_0284	woman	76	110	70	40	1	1	0	0	0	0	1	0	0	0	7.33	14.6	41.9	91.7	31.9	34.8	13.2	262	69.1736	5.62176	1.17514	154	3
RDW_0285	woman	60	110	70	40	1	0	0	0	1	0	3	1	0	1	10.6	16.9	49.7	91.8	31.3	34	12.3	272	65.6407	4.04145	2.36158	89	1
RDW_0286	man	60	125	85	40	1	0	1	0	0	1	1	0	0	1	5.77	11	33.9	91.9	29.8	32.4	13.1	242	90.7212	5.90674	1.16384	88	3
RDW_0287	man	83	135	80	55	0	0	1	0	0	1	2	1	0	0	4.58	13.4	38.7	90.8	31.5	34.6	11.9	219	72.8078	6.50259	0.655367	122	1
RDW_0288	man	66	130	80	50	1	1	0	0	0	0	1	0	1	0	6.97	9.9	28.4	82.8	28.9	34.9	12.9	137	76.2752	5.02591	3.81921	253	3
RDW_0289	man	52	120	80	40	0	0	0	0	0	0	1	0	0	0	6.84	13.6	40.8	93.2	31.1	33.3	12.7	220	93.3953	4.37824	0.813559	93	2
RDW_0290	man	62	110	70	40	0	0	1	0	0	0	2	1	0	0	3.92	13.3	38.3	94.8	32.9	34.7	12.9	204	59.712	5.82902	0.734463	96	3
RDW_0291	woman	66	135	75	60	1	0	0	0	0	0	0	0	1	1	5.95	14.1	42.2	91.5	30.6	33.4	12.7	249	79.4594	5.31088	2.24859	114	2
RDW_0292	man	50	135	85	50	1	1	1	0	0	1	0	0	0	0	4.49	14.3	42.6	92.4	31	33.6	12.5	280	80.6975	5.46632	2.62147	108	2
RDW_0293	woman	63	120	80	40	1	1	0	0	1	0	1	0	1	0	4.64	16.6	47.1	92	32.4	35.2	12.4	116	121.061	4.17098	1.42373	147	1
RDW_0294	woman	64	160	100	60	1	0	0	0	0	0	0	0	1	0	5.9	15.5	44.9	99.6	34.3	34.4	12.8	199	90.2948	4.2487	1.44633	93	2
RDW_0295	man	62	120	70	50	1	1	1	0	0	1	1	0	0	1	7.54	13.4	41	98.3	32.1	32.7	12.4	339	67.4319	5.95855	1.64972	97	1
RDW_0296	man	53	147	86	61	0	0	1	0	0	0	0	0	0	0	4.78	13.5	39.9	92.5	31.3	33.8	12.9	250	69.6	6.77528	1.65169	99	3
RDW_0297	man	56	110	85	25	0	0	0	0	0	0	2	1	0	0	4.17	11.6	32.5	93.7	33.4	35.7	12.2	201	60.9586	4.2487	0.779661	102	1
RDW_0298	man	53	112	64	48	0	0	1	0	0	0	1	0	0	1	5.64	13.7	39.6	87.6	30.3	34.6	11.9	216	93	6.58031	1.60452	99	1
RDW_0299	woman	52	120	70	50	0	0	0	0	0	0	0	0	0	0	4.67	14.5	42.5	90.3	30.9	34.2	12.8	163	83.3997	4.71503	5.44633	182	2
RDW_0300	man	54	120	80	40	0	0	1	0	0	1	0	0	0	0	4.52	13.2	39.6	83.3	27.8	33.4	13.8	156	92.6825	5.54404	0.858757	214	4
RDW_0301	woman	69	135	85	50	0	0	1	0	1	1	0	0	1	0	5.18	15.5	42.7	92.2	33.5	36.3	13	204	78.7457	6.06218	1.9322	77	3
RDW_0302	man	59	149	88	61	1	0	1	0	0	1	2	1	1	0	3.99	13.5	41.4	89.2	29.1	32.6	13.6	236	78.0312	5.49223	3.9548	81	4
RDW_0303	man	79	110	60	50	1	1	0	0	0	0	2	1	1	1	7.57	12	36.4	91.2	30.1	33	13	318	38.5538	3.10881	1.26554	85	3
RDW_0304	man	72	150	105	45	1	0	1	0	0	1	2	1	0	0	6.44	12.4	39.3	93.1	29.4	31.6	13	206	74.9398	6.37306	1.84181	97	3
RDW_0305	man	76	140	80	60	1	0	1	0	0	1	2	1	1	0	15.06	13.9	42.6	91.6	29.9	32.6	14.2	335	64.7017	5	4.36158	96	4
RDW_0306	man	67	120	80	40	0	1	1	0	0	1	1	0	0	0	8.33	13.1	38.5	81.7	27.8	34	13.7	203	88.7116	5.41451	2.21469	130	4
RDW_0307	man	67	200	110	90	1	0	1	0	0	1	1	0	1	0	9.63	14.7	42.8	90.1	30.9	34.3	11.7	189	88.7116	6.39896	0.937853	121	1
RDW_0308	woman	73	129	77	52	1	0	0	1	0	0	3	1	0	0	6.02	12.9	37.9	90.5	30.8	34	13.1	226	63.0788	4.92228	0.632768	104	3
RDW_0309	man	81	110	80	30	0	0	0	0	0	0	2	1	0	1	6.37	11.7	33.8	91.1	31.5	34.6	13.2	164	101.978	4.2228	2.16949	111	3
RDW_0310	woman	67	150	100	50	1	0	1	0	1	0	1	0	1	0	6.71	13.5	40.6	95.3	31.7	33.3	12.6	279	49.6147	6.58031	1.12994	100	2
RDW_0311	woman	61	135	95	40	1	0	1	0	1	0	0	0	1	0	5.1	13	39.3	99.2	32.8	33.1	12.4	263	72.3309	4.32642	5.20904	167	1
RDW_0312	man	66	133	83	50	1	1	1	0	0	0	2	1	0	0	6.94	11.8	35.9	89.1	29.3	32.9	12.4	122	34.2764	5.12953	6.99435	227	1
RDW_0313	woman	71	122	73	49	1	0	1	0	1	0	2	1	0	0	6.19	13.8	40.3	87.6	30	34.2	14.1	225	53.0977	7.66839	1.62712	86	4
RDW_0314	man	73	145	65	80	1	0	0	0	0	0	2	1	0	0	5.65	14.3	42.6	94.7	31.8	33.6	12.8	331	65.2329	4.35233	0.677966	89	2
RDW_0315	man	57	135	90	45	0	0	1	0	0	1	0	0	0	0	4.03	13.7	41.1	97	32.3	33.3	12.8	256	91.6708	5	3.17514	193	2
RDW_0316	woman	46	122	88	34	1	0	0	0	1	0	0	0	0	0	8.43	17.1	49.5	93.8	32.4	34.5	12.1	249	76.596	5.05181	3.05085	102	1
RDW_0317	woman	60	140	90	50	1	1	0	0	1	0	0	0	0	0	6.89	12.5	36.6	95.8	32.7	34.2	12.1	139	122.266	3.62694	1.26554	136	1
RDW_0318	woman	74	130	90	40	0	0	0	0	1	0	1	0	0	0	3.92	13.4	38.7	98.7	34.2	34.6	12.7	203	77.6352	4.01554	0.700565	93	2
RDW_0319	man	58	140	90	50	1	0	0	0	0	0	1	0	0	0	6.79	14.6	42.4	89.8	30.9	34.4	12.3	286	68.351	3.8601	1.62712	90	1
RDW_0320	man	47	140	95	45	1	0	1	0	0	1	1	0	0	0	5.01	14.1	41.7	88	29.7	33.8	13	227	113.892	6.06218	1.84181	97	3
RDW_0321	woman	59	120	75	45	1	0	1	0	0	1	2	1	0	1	7.06	17.4	50.6	89.1	30.6	34.4	13.4	219	50.9121	6.32124	2.0791	110	4
RDW_0322	man	70	140	105	35	1	0	1	0	0	0	2	1	0	1	4.78	14.3	44.1	91.1	29.5	32.4	13.3	238	87.9263	7.59067	0.960452	113	4
RDW_0323	man	56	130	80	50	0	0	0	0	0	0	1	0	0	0	6.25	13.9	41.2	94.7	32	33.7	12.4	151	60.9586	4.81865	2.27119	92	1
RDW_0324	man	57	120	60	60	0	0	0	0	0	0	0	0	0	0	5.91	11.5	34.8	88.3	29.2	33	13.2	300	91.6708	5.62176	1.51412	96	3
RDW_0325	man	70	140	70	70	1	0	1	0	0	1	0	0	0	0	4.8	12.3	35.2	93.1	32.5	34.9	12.8	296	75.3696	5.69948	3.26554	97	2
RDW_0326	man	67	135	80	55	1	1	0	0	0	0	1	0	0	0	6.28	13.2	39.4	90.2	30.2	33.5	12.6	281	76.0428	5.67358	1.59322	194	2
RDW_0327	woman	62	155	100	55	1	0	1	0	0	1	0	0	0	0	6.91	15.2	43.8	89.4	31	34.7	12.7	332	80.4743	6.45078	1.28814	86	2
RDW_0328	woman	62	102	66	36	0	1	0	0	1	0	0	0	0	0	5.27	14.6	42.7	91.6	31.2	34.1	12.8	156	72.0925	4.04145	1.42373	171	2
RDW_0329	man	55	138	86	52	1	0	0	0	0	0	0	0	0	0	7.25	14	41.3	82.1	27.8	33.9	12.8	313	92.3379	3.4715	1.60452	134	2
RDW_0330	man	65	145	95	50	1	0	1	0	0	0	2	1	0	1	5	13.6	40.7	94.2	31.5	33.4	12.7	242	76.512	6.01036	1.9774	85	2
RDW_0331	man	65	165	85	80	1	0	1	0	0	1	1	0	0	0	9.8	14.6	43.2	94.9	32.1	33.8	12.2	308	52.982	5.85492	1.33333	91	1
RDW_0332	man	75	160	100	60	1	1	0	0	0	0	0	0	0	0	4	11.4	32.9	93.2	32.2	34.5	12.4	132	86.7034	3.91192	1.49153	119	1
RDW_0333	man	60	156	95	61	0	0	1	0	0	1	0	0	0	0	5.43	13.3	41.9	95.2	30.3	31.8	12.8	256	90.7212	6.50259	3.22034	251	2
RDW_0334	man	71	162	81	81	1	1	0	1	0	0	2	1	1	1	10	12.6	36.3	85.6	29.7	34.7	12.3	294	58.0913	4.94819	1.41243	191	1
RDW_0335	man	67	130	80	50	0	0	0	0	0	0	2	1	0	0	7.37	11.8	36.3	83.6	27.2	32.5	14.8	241	52.657	5.02591	0.949153	101	4
RDW_0336	man	71	120	80	40	0	0	0	0	1	0	1	0	0	1	8	13.4	38.6	96	33.3	34.7	12.3	214	75.1529	4.94819	2.0113	107	1
RDW_0337	man	63	140	60	80	1	0	0	0	0	0	0	0	0	0	3.96	12.9	39.9	90.1	29.1	32.3	12.3	228	89.8271	5.51813	1.00565	92	1
RDW_0338	man	62	115	70	45	1	0	0	0	0	0	1	0	0	0	3.22	14.6	41.1	87.4	31.1	35.5	11.9	270	77.2495	5.64767	1.58192	103	1
RDW_0339	woman	58	150	100	50	1	1	0	0	0	0	1	0	0	1	5.8	15.1	43.2	90.7	31.7	34.9	13.5	223	81.5712	4.79275	1.43503	134	4
RDW_0340	man	65	110	70	40	1	1	1	0	0	1	2	1	1	1	7.35	13.4	41.6	96.4	31	32.2	14.2	192	76.512	6.08808	2.0113	352	4
RDW_0341	man	67	180	80	100	1	0	1	0	0	0	2	1	0	1	8.04	13.2	39.5	94.1	31.5	33.5	13.3	139	52.657	4.6114	3.9661	178	4
RDW_0342	man	58	140	90	50	1	0	0	0	0	0	0	0	0	1	4.7	12.9	37	94.4	33.1	35	11.9	311	91.3477	5.25907	1.25424	80	1
RDW_0343	man	66	120	76	44	1	0	1	0	0	0	1	0	0	1	5.77	13.5	41.8	92.7	29.9	32.3	12.8	234	76.2752	5.80311	1.9209	115	2
RDW_0344	man	48	96	64	32	0	0	0	0	0	0	3	1	0	0	4.22	12.9	38.5	91.8	30.7	33.5	13.4	181	71.0279	5.33679	1.24294	206	4
RDW_0345	woman	71	135	68	67	0	1	0	0	1	0	1	0	0	0	8.37	14.7	42.2	96.8	33.7	34.8	12.5	191	63.4355	5.41451	2.12429	129	2
RDW_0346	woman	80	140	90	50	1	0	0	0	0	0	0	0	0	0	5.49	13	38.2	95.3	32.4	34	12.7	166	76.4162	4.63731	1.34463	97	2
RDW_0347	man	59	113	71	42	0	0	0	0	0	0	1	0	0	0	5.4	12.3	38.3	98.4	31.7	32.2	13.4	200	78.0312	7.3057	2.18079	282	4
RDW_0348	woman	64	132	84	48	0	1	0	0	1	0	1	0	0	0	10.68	16.3	42.2	91.7	33.1	36.1	12.3	226	90.2948	4.45596	2.76836	139	1
RDW_0349	man	65	145	90	55	1	0	1	0	0	0	1	0	0	0	5.53	12.1	35.2	96.2	33.1	34.4	12.7	272	66.7882	3.91192	2.70056	95	2
RDW_0350	woman	56	140	90	50	1	0	1	0	1	1	3	1	0	0	7.6	14	41.5	90.9	30.8	33.9	12.3	287	106.283	5.56995	2.48588	107	1
RDW_0351	woman	58	120	80	40	0	0	0	0	0	0	1	0	0	0	5.63	13.3	40	91.1	30.3	33.3	13	200	92.1173	4.97409	1.79661	108	3
RDW_0352	woman	69	130	80	50	1	0	1	0	1	1	0	0	0	0	4.9	16	46.3	91.8	31.7	34.5	13	213	70.5439	6.19171	2.30508	125	3
RDW_0353	woman	52	115	75	40	1	0	0	0	0	0	0	0	0	0	4.99	13.4	40.3	88.4	29.4	33.3	12.9	193	74.7132	4.92228	1.38983	99	3
RDW_0354	man	68	160	90	70	1	0	0	0	1	0	2	1	0	0	8.9	13.7	40.7	97.3	32.8	33.7	13	360	75.8144	4.94819	1.18644	104	3
RDW_0355	woman	71	130	70	60	1	0	0	0	0	0	1	0	0	0	5.88	14.5	42	84.5	29.2	34.5	12.3	147	78.2902	3.54922	0.497175	137	1
RDW_0356	man	73	123	78	45	0	0	0	0	0	0	0	0	0	0	6.3	12	35	96	33	34.3	12.7	179	65.2329	5.59585	2.28249	103	2
RDW_0357	man	72	130	75	55	0	0	1	0	0	0	1	0	0	0	4.73	12.6	37.9	90.5	30.1	33.2	12.6	277	87.4249	5.69948	1.67232	89	2
RDW_0358	man	56	160	80	80	1	0	0	0	1	0	1	0	0	1	5	12.5	36.4	88.5	30.5	34.4	12.3	163	54.6094	5.07772	0.80226	81	1
RDW_0359	man	49	140	80	60	1	0	0	0	0	0	0	0	0	0	5.6	12.6	36.8	88.8	30.3	34.1	12.4	299	139.378	5.02591	1.05085	90	1
RDW_0360	man	73	200	110	90	1	0	0	0	1	0	3	1	0	1	7.2	12.3	35.8	98.8	34	34.4	12.1	189	74.7303	4.2487	1.14124	92	1
RDW_0361	woman	72	125	75	50	0	0	0	0	1	0	1	0	0	1	4.45	13.4	40.4	101.5	33.7	33.2	12.7	167	78.0683	5.02591	0.474576	89	2
RDW_0362	man	66	125	75	50	1	0	1	0	1	1	0	0	0	0	6.07	13.2	37.2	92.5	32.8	35.5	13.6	213	76.2752	5.72539	2.18079	117	4
RDW_0363	man	53	100	60	40	0	0	0	0	0	0	0	0	0	0	5.82	12.4	37.6	91.5	30.2	33	11.8	305	79.7486	3.88601	0.689266	94	1
RDW_0364	man	62	131	85	46	1	0	1	0	0	1	1	0	0	0	6.22	12.9	36.9	91.3	32	35.1	13.2	322	77.2495	6.08808	1.85311	130	3
RDW_0365	woman	75	89	48	41	0	0	0	0	1	0	3	1	1	1	5.64	10.3	32.8	86.5	27.2	31.4	15.5	251	77.424	3.8601	0.745763	90	4
RDW_0366	woman	48	120	80	40	1	0	0	0	1	0	0	0	0	0	6.8	13.1	39.8	80.2	26.4	32.9	15.5	249	84.7659	4.58549	1.11864	100	4
RDW_0367	man	51	120	60	60	0	0	1	0	0	0	0	0	0	0	5.86	13.3	39.5	92.7	31.2	33.7	13	195	80.3738	6.50259	2.38418	96	3
RDW_0368	woman	65	133	85	48	1	0	0	0	0	0	1	0	0	0	6.93	15.2	44.4	94.7	32.5	34.3	13.1	181	58.8845	4.89637	1.9322	189	3
RDW_0369	man	65	160	85	75	1	0	0	0	0	0	2	1	0	0	5.58	12.5	38.1	92	30.2	32.8	12.4	265	106.637	5.33679	1.48023	97	1
RDW_0370	man	51	102	65	37	1	0	1	0	0	1	2	1	0	0	5.03	11	32.4	87.3	29.6	34	12.3	251	80.3738	5.12953	1.36723	96	1
RDW_0371	man	70	110	70	40	0	0	0	0	0	0	0	0	0	0	5.9	11.5	34	92.9	31.5	33.9	12.9	182	87.9263	5.23316	0.768362	78	3
RDW_0372	man	81	110	60	50	0	0	1	0	0	1	3	1	0	0	8	13.3	38.8	85.5	29.3	34.2	12.4	243	63.8702	6.01036	2.50847	122	1
RDW_0373	man	79	122	63	59	1	1	0	0	0	0	0	0	1	0	8.23	10.5	31.2	102.3	34.4	33.7	12.9	171	50.925	4.2228	1.20904	163	3
RDW_0374	woman	48	120	80	40	0	0	1	0	1	1	1	0	1	0	7.98	15.7	47	93.1	31.1	33.4	13.1	253	68.6825	6.32124	7.07345	121	3
RDW_0375	woman	64	120	70	50	0	0	1	0	1	1	0	0	0	0	5.86	14.6	43.8	95.4	31.8	33.3	12.7	206	79.9574	5.36269	3.42373	109	2
RDW_0376	woman	69	135	75	60	1	0	0	0	1	0	0	0	1	1	5.16	14.9	43.7	87.4	29.8	34.1	13.6	309	70.5439	5.25907	0.824859	89	4
RDW_0377	man	53	130	90	40	0	0	0	0	0	0	0	0	0	0	4.1	11.4	33.4	95.7	32.8	34.2	12.9	205	69.6134	4.37824	0.497175	81	3
RDW_0378	woman	62	130	80	50	0	0	0	0	0	0	2	1	0	1	6.13	13.8	40.7	91.3	30.9	33.9	12.4	210	80.4743	4.37824	1.16384	91	1
RDW_0379	man	56	140	90	50	0	0	0	0	0	0	0	0	0	0	3.88	12.1	39.2	89.5	27.6	30.9	13.8	278	49.3923	4.37824	0.745763	80	4
RDW_0380	woman	50	140	90	50	1	0	0	0	0	0	3	1	0	1	5.6	15.2	43.3	92.1	32.4	35.2	12.6	247	84.0663	5.49223	0.79096	86	2
RDW_0381	man	72	180	110	70	1	0	0	0	0	0	3	1	0	1	5.3	13.2	37.8	88.2	30.7	34.8	13.6	315	65.4158	5.62176	1.60452	110	4
RDW_0382	woman	55	130	80	50	0	0	0	0	0	0	0	0	0	0	7.03	16.2	46.6	87.3	30.3	34.8	13.2	124	106.673	4.40415	1.05085	170	3
RDW_0383	woman	67	156	100	56	1	0	0	0	0	0	1	0	0	0	6.6	14.6	43.4	88.9	29.9	33.6	12.6	249	70.9664	4.81865	2.19209	102	2
RDW_0384	man	62	145	85	60	1	0	0	0	0	0	0	0	0	0	6.24	12.5	39.1	90.1	28.8	32	13.6	202	77.2495	5.20725	4.77966	95	4
RDW_0385	woman	56	120	85	35	0	0	0	0	0	0	0	0	1	0	8.48	16.6	52.1	95.2	30.3	31.9	13.4	315	92.7758	5.15544	1.53672	94	4
RDW_0386	man	81	170	100	70	1	0	0	0	0	0	2	1	1	0	6.5	9.7	28.4	94.7	32.3	34	12.2	132	38.3586	3.98964	0.983051	100	1
RDW_0387	woman	45	115	75	40	0	0	0	0	1	0	0	0	0	0	7.17	14.8	43	90.3	31.1	34.4	12.2	216	63.4483	4.37824	1.25424	90	1
RDW_0388	woman	67	130	90	40	1	1	1	0	1	1	2	1	0	1	9.31	14.7	42.2	96.6	33.6	34.8	12.5	242	49.6147	6.1399	2.31638	130	2
RDW_0389	man	70	150	80	70	1	0	1	0	0	1	2	1	0	1	6.4	14.1	41.8	91.1	30.7	33.7	12.5	248	75.3696	6.03627	1.08475	108	2
RDW_0390	man	73	160	90	70	1	0	0	0	0	0	0	0	0	0	6	10.8	30.2	86.7	31.1	35.8	12.7	304	74.7303	4.06736	0.926554	84	2
RDW_0391	woman	54	145	91	54	1	0	0	0	1	0	1	0	0	1	8.52	16	44.8	84.7	30.2	35.7	12.8	290	107.071	4.30052	2.0904	96	2
RDW_0392	man	55	115	70	45	0	0	0	0	0	0	2	1	0	0	9.5	13.3	41.1	94.5	30.6	32.4	13.8	195	69.0919	4.87047	0.903955	70	4
RDW_0393	man	66	140	90	50	1	0	0	0	0	0	1	0	0	0	4.5	13.7	39.5	95.9	33.3	34.7	12.6	241	88.9828	4.30052	0.892655	87	2
RDW_0394	man	62	170	105	65	1	0	0	0	0	0	2	1	0	0	4.91	13.3	42.7	96.8	30.2	31.1	13.3	219	59.712	5.3886	1.76271	125	4
RDW_0395	woman	59	135	100	35	1	0	0	0	0	0	0	0	0	0	7.56	13	38.2	88.6	30.2	34	14	238	81.2887	4.37824	1.77401	96	4
RDW_0396	woman	47	115	65	50	0	0	1	0	1	1	1	0	0	0	5.32	13.8	41.2	91.4	30.6	33.5	12.4	238	85.1289	6.21762	0.960452	93	1
RDW_0397	woman	62	130	80	50	1	0	1	0	0	1	0	0	0	0	5.01	14.4	44.6	88.5	28.6	32.3	13.3	223	72.0925	5.95855	3.33333	94	4
RDW_0398	man	56	140	90	50	1	0	1	0	0	0	0	0	0	0	5.01	12.4	38.5	92.1	29.7	32.2	12.4	152	78.8622	6.70984	1.76271	112	1
RDW_0399	man	64	140	80	60	1	0	0	0	0	0	2	1	0	0	7.49	13.8	40.5	89.8	30.6	34.1	13.1	245	59.3284	5.10363	1.45763	69	3
RDW_0400	woman	71	155	70	85	1	0	0	0	0	0	3	1	1	1	2.71	11	32	95.5	32.9	34.5	15.3	145	14.1633	2.90155	0.463277	112	4
RDW_0401	man	54	130	90	40	1	0	0	0	1	0	1	0	1	0	5.7	12.4	35.6	90.8	31.6	34.8	12.5	250	176.792	4.19689	1.03955	102	2
RDW_0402	woman	77	120	70	50	1	1	0	1	0	1	2	1	0	1	11.36	14.2	42.3	91.4	30.7	33.6	14.9	239	86.968	3.26425	1.54802	126	4
RDW_0403	man	81	140	90	50	1	0	1	0	0	1	1	0	0	0	5.1	13.4	40.6	91.7	30.4	33.1	13.8	182	85.3594	6.21762	2.38418	96	4
RDW_0404	woman	47	120	80	40	0	0	0	0	0	0	0	0	0	0	7.1	13	38	92.7	31.6	34.1	12.7	215	76.2623	4.76684	1.49153	90	2
RDW_0405	man	54	127	83	44	0	0	0	0	0	0	0	0	0	0	5.68	13.3	39.6	93.8	31.5	33.6	12.5	174	55.0141	5.51813	1.18644	213	2
RDW_0406	man	66	118	64	54	0	0	1	0	0	1	1	0	0	0	6.27	13	38.2	89.1	30.3	34	14.2	216	88.9828	4.04145	1.9661	183	4
RDW_0407	man	59	130	90	40	0	0	1	0	0	1	1	0	1	1	9.56	13.2	38.5	86.7	29.7	34.3	12.6	249	60.3162	6.29534	1.40113	88	2
RDW_0408	woman	66	130	80	50	1	0	0	0	0	0	1	0	1	0	5.27	15.7	44.2	96.9	34.4	35.5	11.6	202	102.797	4.2228	0.926554	99	1
RDW_0409	man	67	105	50	55	0	0	1	0	0	1	1	0	0	0	5.2	12	36.2	95	31.5	33.1	13	319	52.657	6.1658	1.67232	93	3
RDW_0410	man	59	105	80	25	0	0	1	0	0	1	0	0	0	0	4.81	13.9	42	92.7	30.7	33.1	12	214	78.0312	4.55959	4.97175	90	1
RDW_0411	man	62	134	90	44	1	0	1	0	0	0	0	0	0	0	5.73	13.7	40.8	95.6	32.1	33.6	13	261	67	3.52332	1.07345	107	3
RDW_0412	woman	73	110	80	30	0	1	1	0	0	1	2	1	0	1	5.5	14.4	40.8	95.1	33.7	35.4	12.3	196	69.7415	5.90674	4.0791	151	1
RDW_0413	man	78	145	90	55	1	1	0	0	0	0	2	1	0	0	6	14.6	42.2	89.6	31	34.6	13.5	182	73.732	4.87047	0.723164	156	4
RDW_0414	woman	65	101	55	46	1	1	1	0	0	0	1	0	0	0	4.41	14.8	42.9	97.5	33.6	34.5	12.1	218	71.4043	6.29534	1.08475	137	1
RDW_0415	man	85	150	75	75	1	0	0	0	1	0	3	1	0	0	7.06	11.6	35.9	97.3	31.4	32.3	13.3	189	56.0073	5.12953	0.542373	99	4
RDW_0416	man	68	110	60	50	1	1	1	1	0	1	1	0	1	0	7.87	11.6	33.7	87.5	30.1	34.4	12.3	225	58.6027	3.57513	3.12994	283	1
RDW_0417	man	68	125	75	50	1	1	0	0	0	0	1	0	0	0	6.74	12.1	36.8	93.4	30.7	32.9	13.6	173	58.6027	5.28497	3.40113	114	4
RDW_0418	woman	79	125	61	64	1	1	1	1	0	1	2	1	0	0	4.68	10.9	31.6	96	33.1	34.5	12.1	208	41.5295	3.8601	1.9435	108	1
RDW_0419	man	60	121	70	51	0	0	0	0	0	0	0	0	0	0	5.88	12.8	38.9	87.6	28.8	32.9	12.7	245	60.1107	5.82902	1.25424	97	2
RDW_0420	woman	71	115	65	50	0	0	0	1	0	0	0	0	0	0	7.88	15	42.7	92.4	32.5	35.1	12.2	190	78.2902	4.55959	0.700565	102	1
RDW_0421	man	72	122	81	41	0	0	0	0	0	0	2	1	0	0	4.67	13	39.2	91.8	30.4	33.1	13.6	205	57.9266	5.20725	1.69492	201	4
RDW_0422	woman	46	110	70	40	0	0	0	0	0	0	0	0	0	0	5.96	13.8	40.2	95.8	33	34.4	13.4	212	96.5556	4.87047	0.689266	188	4
RDW_0423	man	71	130	70	60	0	1	1	0	0	0	0	0	0	0	5.8	15.1	42.2	86.8	31.1	35.8	13.1	208	75.1529	6.01036	5.18644	111	3
RDW_0424	man	65	100	60	40	0	0	0	0	0	0	1	0	0	0	7.28	11.3	34.4	88.2	29	32.8	15.8	142	106.637	4.2228	1.62712	142	4
RDW_0425	woman	69	123	68	55	0	0	0	0	1	0	0	0	0	0	6.14	15.3	44.3	92.5	31.9	34.5	13.4	159	88.9264	4.76684	1.55932	101	4
RDW_0426	woman	69	135	84	51	0	0	0	1	0	0	1	0	0	1	7.14	14.2	42.3	96.8	32.5	33.6	13.4	249	78.7457	4.79275	0.485876	111	4
RDW_0427	man	60	148	104	44	1	0	0	0	0	0	2	1	0	0	4.99	13.2	38.4	89.7	30.9	34.4	13	182	60.1107	4.50777	0.926554	174	3
RDW_0428	woman	63	130	80	50	0	0	1	0	0	1	0	0	0	0	5.11	15.6	46.2	95.5	32.2	33.8	12.6	143	71.8587	6.11399	1.60452	104	2
RDW_0429	man	62	140	90	50	1	0	0	0	1	0	0	0	0	0	3.71	11.6	34.3	95	32.1	33.8	12.4	207	90.1194	4.81865	0.768362	94	1
RDW_0430	man	64	120	80	40	0	0	0	0	1	0	0	0	0	0	5.8	13.4	38	88.8	31.3	35.3	12.6	178	43.83	4.84456	0.813559	111	2
RDW_0431	man	62	125	90	35	0	0	0	0	0	0	2	1	0	1	5.16	14.5	43.7	88.5	29.4	33.2	13.6	210	77.2495	4.87047	0.700565	101	4
RDW_0432	man	59	165	115	50	1	0	1	0	0	1	0	0	0	0	5.59	14.7	43.6	98.9	33.3	33.7	13	364	91.0313	5.54404	6.79096	101	3
RDW_0433	man	69	119	61	58	1	1	1	1	0	1	0	0	1	1	8.88	12.5	38.1	90.3	29.6	32.8	13.8	188	27.8579	2.92746	2.63277	92	4
RDW_0434	woman	55	126	78	48	0	0	0	0	1	0	2	1	0	0	6.72	15.5	44.6	93.1	32.4	34.8	13	190	73.8673	3.67876	2.87006	142	3
RDW_0435	man	72	120	80	40	1	0	1	0	0	1	3	1	0	0	8.4	13.7	39.3	91.4	31.9	34.9	13.1	259	57.9266	6.96891	2.0565	97	3
RDW_0436	man	55	120	80	40	0	0	0	0	0	0	1	0	0	0	4.7	15.1	45.2	91.1	30.4	33.4	12	203	79.1512	4.37824	1.9548	116	1
RDW_0437	man	65	119	75	44	1	1	1	0	0	0	2	1	1	0	8.47	11.4	34.1	90.2	30	33.3	15.7	287	76.512	5.64767	1.51412	200	4
RDW_0438	man	51	98	62	36	0	0	1	0	0	1	2	1	0	0	6.06	13.9	41.5	92.8	31.1	33.5	13.6	202	112.019	4.84456	0.858757	96	4
RDW_0439	woman	54	110	65	45	0	0	0	0	1	0	0	0	0	0	4.77	14.9	43.2	94.7	32.7	34.5	12.6	187	82.7631	4.17098	1.10734	100	2
RDW_0440	man	56	95	65	30	0	0	0	0	0	0	0	0	0	0	4.64	13.6	41.1	94.3	31.2	33.1	12.2	226	78.8622	5.67358	1.71751	96	1
RDW_0441	woman	73	110	75	35	0	0	0	0	1	0	0	0	0	1	5.57	14.2	40.3	93.3	32.9	35.2	12.3	224	77.85	4.94819	2.0226	92	1
RDW_0442	man	73	130	75	55	0	0	1	0	1	1	2	1	0	0	8.11	13.3	39	94.4	32.2	34.1	13.6	262	57.7647	5.72539	1.53672	120	4
RDW_0443	man	77	140	90	50	1	0	0	0	0	0	2	1	0	1	5.4	12.5	35.7	92.3	32.3	35	12.9	193	86.2415	4.76684	1.17514	122	3
RDW_0444	man	81	160	80	80	1	0	1	0	0	1	1	0	0	0	5.4	11.5	33.5	94.7	32.6	34.4	12.3	189	73.1692	5.7772	1.08475	81	1
RDW_0445	woman	47	160	90	70	1	0	0	0	1	0	0	0	0	0	6.77	14.2	45.6	93.1	29	31.1	12.7	330	76.2623	5.46632	1.36723	88	2
RDW_0446	woman	63	190	115	75	1	0	1	0	0	0	1	0	1	1	6.21	13.5	40.8	99	32.8	33.1	13.2	200	90.5839	6.60622	1.57062	83	3
RDW_0447	woman	84	180	110	70	1	0	0	0	0	0	1	0	0	0	5.8	12.2	35	95.4	33.3	34.8	12.5	200	85.4453	5.51813	1.31073	107	2
RDW_0448	woman	56	125	80	45	0	0	0	0	1	0	1	0	0	1	8.9	14.8	43.8	97.3	32.8	33.7	12.1	235	73.5976	4.48187	2.32768	105	1
RDW_0449	man	56	130	90	40	0	1	1	0	0	0	1	0	0	1	5.5	11.6	33	89.6	31.6	35.3	11.9	249	68.8397	5.54404	0.824859	106	1
RDW_0450	man	73	160	64	96	1	0	0	0	0	0	0	0	0	0	6.17	13	37.6	94.2	32.6	34.6	12.4	223	87.1805	6.1658	2.0226	238	1
RDW_0451	woman	68	130	80	50	0	0	0	0	0	0	3	1	0	1	4.3	13.2	39.2	92.9	31.4	33.8	11.5	161	102.176	4.11917	0.531073	92	1
RDW_0452	woman	60	125	79	46	0	0	0	0	0	0	0	0	0	0	4.38	15.6	47	95.1	31.6	33.2	12.9	255	72.574	5.49223	1.00565	81	3
RDW_0453	man	64	160	100	60	1	0	0	0	0	0	0	0	0	0	4.9	12	34.3	95	33.2	35	12.2	194	66.9987	5.07772	0.757062	93	1
RDW_0454	woman	57	142	72	70	1	0	1	0	1	1	0	0	0	1	5.13	17.3	49.9	90.1	31.2	34.7	12.7	266	60.4755	5.12953	2.61017	118	2
RDW_0455	woman	56	140	90	50	1	0	1	0	1	1	1	0	1	1	7	15.1	44.1	90.4	30.9	34.2	12.3	352	106.283	6.50259	0.99435	97	1
RDW_0456	man	54	160	90	70	1	0	0	0	0	0	1	0	0	0	6.03	12.7	38.5	85.4	28.2	33	12.7	211	79.4466	4.11917	0.689266	117	2
RDW_0457	man	60	135	85	50	1	0	0	0	0	0	0	0	0	0	5.58	13	39.6	95.2	31.3	32.8	13.2	240	67.8823	5.15544	1.38983	97	3
RDW_0458	man	77	130	80	50	0	0	0	0	0	0	1	0	0	0	5.7	11.2	33.5	101.3	33.9	33.5	13.1	168	73.9253	4.2487	0.734463	97	3
RDW_0459	woman	63	140	80	60	1	0	0	0	0	0	0	0	0	0	12.22	12.2	35.7	88.1	30.1	34.2	13.9	348	43.4819	3.34197	1.15254	76	4
RDW_0460	man	66	140	75	65	1	0	0	0	0	0	3	1	0	1	8.22	12.9	39.6	92.1	30	32.6	13.4	278	66.5815	4.68912	0.757062	119	4
RDW_0461	woman	57	120	80	40	1	1	1	0	0	1	0	0	1	0	6.85	14.9	44.7	94.5	31.5	33.3	12.4	214	81.8597	4.97409	3.9435	256	1
RDW_0462	woman	58	130	70	60	0	0	0	0	1	0	0	0	0	0	7.57	15.4	45.1	91.1	31.1	34.1	12.5	180	73.0752	5.3886	1.25424	102	2
RDW_0463	man	71	180	100	80	1	1	0	0	0	0	0	0	0	0	7.14	12	33.5	87.7	31.4	35.8	12.6	260	47.0691	4.37824	1.66102	80	2
RDW_0464	woman	80	120	80	40	0	0	0	0	1	0	0	0	0	1	6.2	11.9	35.9	97.3	32.2	33.1	12.9	157	56.454	5.3886	1.37853	102	3
RDW_0465	man	58	100	70	30	0	0	0	0	0	0	0	0	0	0	4.99	12.9	38.4	90.2	30.3	33.6	12.3	175	68.351	4.74093	0.881356	173	1
RDW_0466	man	56	110	70	40	0	0	0	0	0	0	0	0	0	0	6.2	13.5	39.3	92.9	32	34.4	12.8	169	78.8622	4.53368	0.745763	88	2
RDW_0467	man	76	130	90	40	1	1	0	0	0	0	2	1	0	1	5.72	13.2	40.8	92.3	29.9	32.4	13.8	280	74.1218	4.09326	0.734463	128	4
RDW_0468	man	57	106	59	47	0	0	0	0	0	0	0	0	0	0	5.96	12.9	38.7	87.2	29.1	33.4	12.6	216	78.5793	3.05699	3.44633	118	2
RDW_0469	man	57	110	70	40	0	1	1	0	0	1	0	0	1	0	5.55	12.2	37	90	29.7	33	12.5	228	68.5928	5.44041	2.16949	89	2
RDW_0470	woman	56	130	90	40	0	0	0	0	1	0	1	0	0	0	5.42	14.4	43.2	93.9	31.3	33.3	13.1	283	66.5665	5.56995	2.54237	91	3
RDW_0471	man	57	130	80	50	0	0	0	0	0	0	0	0	0	0	6.98	13.5	40.1	89.1	30	33.7	12.6	267	68.5928	4.97409	0.983051	112	2
RDW_0472	woman	53	180	100	80	1	0	0	0	1	0	2	1	1	1	9.1	13.8	39	93.9	33.1	35.2	12.8	260	83.0778	4.27461	2.23729	107	2
RDW_0473	man	56	140	80	60	1	0	1	0	0	1	0	0	0	0	5.12	13.5	39	91.3	31.6	34.6	12.2	259	109.913	4.11917	2.85876	107	1
RDW_0474	man	71	115	80	35	0	0	1	0	0	1	3	1	0	0	4.31	14	42.6	95.9	31.5	32.9	13.1	262	47.0691	6.63212	1.57062	105	3
RDW_0475	man	58	125	75	50	0	0	0	0	0	0	1	0	0	0	4.3	11.7	35.9	90	29.3	32.6	12.4	212	68.351	5.41451	1.74011	98	1
RDW_0476	man	74	130	90	40	1	0	1	0	0	1	3	1	0	0	7.6	13.5	40	87.2	29.5	33.8	12.9	230	42.5571	6.5285	1.87571	108	3
RDW_0477	man	58	110	40	70	0	1	0	0	0	0	1	0	0	0	8.38	13.3	38.9	88.6	30.3	34.2	12.2	201	91.3477	5.20725	2	304	1
RDW_0478	woman	46	140	90	50	1	0	0	0	1	0	1	0	0	0	7.2	15.9	47	95.2	32.2	33.8	12.6	195	69.2784	4.92228	2.0904	91	2
RDW_0479	man	56	120	70	50	0	1	0	0	0	0	0	0	1	0	8.96	13.6	39.6	91.2	31.3	34.3	12.2	288	78.8622	4.71503	2.0565	85	1
RDW_0480	man	69	125	80	45	0	1	1	0	0	1	2	1	0	0	5.76	13.4	40.3	98.1	32.6	33.3	13.3	295	75.5901	6.50259	3.46893	140	4
RDW_0481	man	67	120	80	40	0	0	0	0	0	0	2	1	0	0	6.38	13	38.9	94.2	31.5	33.4	12.3	218	88.7116	4.94819	1.64972	101	1
RDW_0482	man	58	117	81	36	1	0	0	0	0	0	0	0	0	0	7.49	14.5	41.7	89.3	30.9	34.6	13	259	68.351	4.45596	5.36723	125	3
RDW_0483	man	72	170	105	65	1	0	1	0	0	1	0	0	0	0	6.22	13.2	40.8	95.3	30.8	32.4	13.3	235	87.4249	6.86528	1.03955	108	4
RDW_0484	woman	70	135	79	56	1	0	0	0	1	0	2	1	1	1	7.83	15	44.6	97.3	32.7	33.6	13.2	222	88.667	4.45596	1.64972	172	3
RDW_0485	woman	75	125	75	50	0	0	0	0	1	0	0	0	0	0	4.92	14.6	43.8	95.2	31.7	33.3	13.3	215	69.3599	4.63731	0.915254	87	4
RDW_0486	man	59	134	92	42	1	0	1	0	0	0	0	0	1	0	6.46	13.5	41	87.6	28.8	32.9	12.5	260	68.1143	5.88083	1.9774	119	2
RDW_0487	woman	73	175	80	95	1	0	0	0	0	0	3	1	0	0	6.65	14.4	42.9	95.8	32.1	33.6	14.4	184	57.5132	4.37824	1.01695	169	4
RDW_0488	woman	53	123	87	36	1	1	0	0	0	0	1	0	0	1	10.61	13.2	38.4	93	32	34.4	12.4	229	61.3754	5.25907	4.90395	203	1
RDW_0489	man	49	120	80	40	0	0	0	0	0	0	0	0	0	0	7.89	12.9	38.2	86.6	29.3	33.8	12.8	268	94.5287	5.12953	2.20339	103	2
RDW_0490	woman	67	131	91	40	0	0	0	0	0	0	2	1	0	1	6.19	13.8	42.1	95.6	31.3	32.7	14	198	58.5233	2.6943	0.813559	104	4
RDW_0491	man	59	119	79	40	0	0	0	0	0	0	0	0	0	0	4.18	12.6	37	92	31.3	34	12.2	164	78	4.49961	1.39326	100	1
RDW_0492	man	60	155	95	60	1	1	1	0	0	1	1	0	0	0	4.91	13.9	40.8	89.9	30.6	34.1	12.5	278	108.384	5.90674	2.56497	138	2
RDW_0493	man	66	135	70	65	1	0	0	0	0	0	2	1	1	0	4.49	13.6	40.4	95.6	32.3	33.8	13.1	200	66.5815	4.71503	1.48023	182	3
RDW_0494	woman	62	135	85	50	0	0	0	0	1	0	0	0	0	0	7.38	13.8	42.1	94.2	30.9	32.8	12.5	286	121.455	5	1.00565	95	2
RDW_0495	woman	73	135	65	70	1	0	0	0	1	0	2	1	0	1	5.06	12.8	38.4	101.3	33.8	33.3	14.6	247	69.7415	5.36269	2.29379	106	4
RDW_0496	man	63	100	70	30	0	1	0	0	0	0	0	0	0	0	4.8	12.2	35.4	98.5	34	34.6	12.3	158	89.8271	4.14508	1.75141	158	1
RDW_0497	woman	65	135	90	45	0	0	0	0	0	0	1	0	0	0	5.3	16.3	47.3	95	32.8	34.5	12.5	178	90.011	5.41451	1.09605	119	2
RDW_0498	woman	64	110	70	40	0	0	0	0	1	0	1	0	0	0	7.8	12.8	38.2	95.5	32.2	33.6	12.7	307	103.441	3.4715	1.66102	97	2
RDW_0499	man	62	180	124	56	1	0	0	0	0	0	0	0	0	0	5.11	13.1	39.5	92.5	30.7	33.2	12.5	193	107.665	4.58549	0.632768	91	2
RDW_0500	man	77	125	90	35	1	0	0	0	0	0	2	1	1	1	6.1	11.5	34.2	89.9	30.3	33.7	13.3	257	73.9253	5.02591	2.45198	86	4
RDW_0501	man	66	130	90	40	1	0	1	0	0	0	2	1	1	1	7.95	13.8	40.6	87.3	29.7	34	12.4	284	43.5571	7.15026	1.76271	110	1
RDW_0502	woman	58	144	82	42	1	1	1	0	0	1	2	1	1	0	6.25	14.5	43.6	88.3	29.3	33.2	13.8	344	73	3.17949	2.95506	173	4
RDW_0503	man	66	135	80	55	0	0	1	0	0	0	0	0	0	1	3.98	13.3	39	91.1	31.1	34.1	12.1	221	58.9589	6.96891	1.54802	89	1
RDW_0504	woman	64	125	85	40	0	0	1	0	1	1	2	1	0	0	6.37	15.3	45.2	94.8	32.1	33.8	12.4	216	71.6294	6.08808	2.82486	103	1
RDW_0505	man	58	140	85	55	1	0	0	0	0	0	0	0	0	0	5.2	13.9	40.5	94.6	32.5	34.3	13	178	68.351	5.20725	0.768362	94	3
RDW_0506	woman	62	185	90	95	1	0	0	0	0	0	1	0	0	1	9.42	14.2	43.6	93.2	30.3	32.6	14.1	214	59.452	4.48187	1.33333	107	4
RDW_0507	woman	50	170	110	60	1	0	1	0	1	1	0	0	0	0	9	15.1	45.1	91.4	30.6	33.5	12.6	266	68.1156	5.80311	1.07345	105	2
RDW_0508	man	55	120	80	40	1	0	0	0	0	0	0	0	0	0	6.4	13.4	38.2	91	31.9	35	12.6	222	92.3379	4.87047	1.61582	98	2
RDW_0509	man	73	120	75	45	0	1	0	0	0	0	2	1	1	1	7.61	12.9	38.9	94.4	31.3	33.2	14.1	221	74.7303	5.62176	1.25424	138	4
RDW_0510	man	59	130	90	40	1	0	0	0	0	0	0	0	0	0	3.84	10.9	34	88.5	28.4	32.1	14.7	186	91.0313	5.31088	1.15254	92	4
RDW_0511	man	46	105	63	42	0	0	0	0	0	0	2	1	0	0	5.51	13.1	38.7	94.4	32	33.9	12.3	250	82.0751	5.12953	0.836158	96	1
RDW_0512	man	66	110	60	50	0	0	0	0	0	0	0	0	0	0	5.1	11.7	34	95.2	33	34.6	12.9	141	88.9828	4.84456	0.610169	96	3
RDW_0513	woman	70	140	90	50	1	0	0	0	0	0	1	0	1	0	6.5	15.1	45.5	92.5	30.7	33.2	13.4	243	63.6184	3.4456	1.40113	102	4
RDW_0514	man	56	97	61	36	0	0	0	0	0	0	1	0	0	0	5.39	15.3	47.8	95.7	30.6	32	12.8	251	78.8622	4.48187	2.0904	173	2
RDW_0515	man	67	125	60	65	1	0	1	0	0	0	2	1	0	0	6.17	12.6	39.6	88.2	28.1	31.8	13.6	320	76.0428	6.50259	1.41243	87	4
RDW_0516	man	63	150	85	65	1	0	1	0	0	1	0	0	0	0	5.97	13.8	42.2	90.6	29.6	32.7	13.8	253	76.999	5.93264	0.757062	91	4
RDW_0517	woman	53	131	84	47	0	0	0	0	1	0	1	0	0	1	4.72	14.2	41.5	88.1	30.1	34.2	13.4	225	83.0778	4.68912	1.52542	93	4
RDW_0518	woman	55	130	70	60	1	1	0	0	1	0	0	0	0	0	16.48	14.7	41.8	86.5	30.4	35.2	12.2	207	73.8673	4.79275	1.61582	132	1
RDW_0519	man	52	120	80	40	0	0	0	0	1	0	0	0	0	0	6.29	15.1	44	88.7	30.4	34.3	12.8	304	80.0576	3.57513	1.01695	87	2
RDW_0520	man	72	150	95	55	1	0	1	0	0	1	0	0	0	0	9	12.6	36.4	90.5	31.3	34.5	13.2	143	65.4158	5.82902	2.23729	92	3
RDW_0521	man	85	165	100	65	1	0	0	0	0	0	2	1	0	1	8.47	14.5	43.8	97.1	32.2	33.1	13.4	173	72.4568	5.41451	1.58192	103	4
RDW_0522	man	55	121	74	47	0	0	0	0	0	0	1	0	0	0	9.95	14.7	43.7	88.9	29.9	33.7	12.7	220	69	4.96509	1.55056	102	2
RDW_0523	man	66	160	115	45	1	0	0	0	0	0	2	1	0	1	5.08	12.4	38.2	95	30.8	32.5	12.7	160	88.9828	5.3886	1.69492	100	2
RDW_0524	woman	66	170	100	70	1	0	0	0	1	0	1	0	0	0	5.46	14.1	41.4	94.3	32.1	34.1	12.5	226	89.7325	4.09326	0.813559	90	2
RDW_0525	woman	59	142	89	53	0	0	0	0	0	0	1	0	0	0	5.41	15.6	45.9	91.2	30.9	33.9	12.8	130	81.2887	5.02591	1.14124	194	2
RDW_0526	woman	79	150	110	40	1	0	0	0	1	0	1	0	0	0	6.8	15.9	47.4	100.5	33.7	33.5	12.7	341	62.0754	4.68912	1.9661	104	2
RDW_0527	woman	76	120	65	55	1	0	0	1	1	0	0	0	0	1	5.99	13.9	42.2	89.8	29.6	32.9	13.6	182	57.0449	4.79275	1.28814	116	4
RDW_0528	man	62	135	80	55	1	0	0	0	1	0	0	0	0	0	4.92	13.3	40.4	94.2	31	32.9	12.7	253	77.2495	3.88601	1.75141	98	2
RDW_0529	man	48	140	90	50	1	0	0	0	0	0	0	0	0	0	6.97	13	39.6	85.9	28.2	32.8	12.9	288	113.407	5.3886	1.58192	97	3
RDW_0530	man	61	140	85	55	1	0	0	0	0	0	0	0	0	0	5.47	13.5	40.7	89.3	29.6	33.2	12.8	244	90.4173	5.56995	1.10734	96	2
RDW_0531	man	66	150	70	80	1	0	0	0	0	0	2	1	0	0	7.77	12.2	37.6	92.6	30	32.4	12.9	306	58.9589	5.64767	1.51412	97	3
RDW_0532	man	71	125	80	45	1	0	0	0	0	0	2	1	0	0	5.74	13.2	39.6	92.1	30.7	33.3	13.1	244	65.6018	5.51813	1.63842	100	3
RDW_0533	man	70	170	75	95	1	1	1	0	0	1	2	1	0	0	9.78	13.8	43.4	101.2	32.2	31.8	13.1	188	87.9263	5.02591	3.11864	178	3
RDW_0534	man	64	140	85	55	1	0	0	0	0	0	0	0	0	0	7.77	12.2	38	93.1	29.9	32.1	13.4	334	76.7532	5.44041	0.881356	94	4
RDW_0535	man	74	143	90	53	1	1	0	1	0	0	1	0	0	0	7.68	13.7	39.9	93.9	32.2	34.3	13.3	242	86.94	5.23316	1.46893	98	4
RDW_0536	man	60	165	100	65	1	0	1	0	1	1	0	0	0	0	5.53	15.1	46.7	101.5	32.8	32.3	13.5	187	67.8823	6.21762	1.49153	101	4
RDW_0537	man	53	147	90	57	1	0	0	0	0	0	0	0	0	0	4.27	14.2	42.5	93.2	31.1	33.4	12.8	210	79.7486	5.05181	0.99435	89	2
RDW_0538	man	68	120	80	40	0	0	0	0	0	0	1	0	0	0	5.11	13.2	38.8	94.2	32	34	12.9	150	75.8144	5.33679	0.937853	95	3
RDW_0539	man	69	115	55	60	0	0	0	0	0	0	2	1	0	0	5.23	12.2	37	93.7	30.9	33	14	228	88.1835	5.64767	1.41243	84	4
RDW_0540	woman	70	150	105	45	1	0	0	0	1	0	2	1	0	0	9.2	13.4	38.1	94.1	33	35.1	13.5	376	78.516	3.26425	2.51977	99	4
RDW_0541	man	85	140	90	50	1	1	0	0	0	0	2	1	1	0	5.9	12.1	36.8	95.3	31.3	32.8	12.8	253	72.4568	5.59585	1.50282	197	2
RDW_0542	man	55	105	65	40	1	0	0	0	0	0	0	0	0	0	4.59	12.5	38	94.3	31	32.9	12.5	208	61.1819	3.75648	0.700565	111	2
RDW_0543	woman	58	125	85	40	1	0	0	0	0	0	0	0	0	1	7.29	14.7	43.3	88	29.9	33.9	12.4	240	60.2624	4.71503	0.926554	105	1
RDW_0544	man	71	135	90	45	1	0	0	0	0	0	1	0	0	0	6.6	13.5	40.2	91.8	30.8	33.6	12.9	227	75.1529	5.31088	1.37853	94	3
RDW_0545	woman	65	150	90	60	1	0	0	0	0	0	1	0	0	0	9.8	14	41.8	87.1	29.2	33.5	12.8	228	64.5827	4.58549	1.41243	95	2
RDW_0546	man	46	150	90	60	1	0	0	0	0	0	0	0	0	0	7.12	13.3	39.6	91.5	30.7	33.6	12.4	273	63.442	5.20725	1.9548	88	1
RDW_0547	woman	48	120	80	40	1	1	0	0	1	0	0	0	0	0	9.8	14.5	41.4	91.6	32.2	35.1	11.8	305	109.662	4.87047	1.81921	204	1
RDW_0548	man	59	120	60	60	1	0	1	1	0	1	1	0	0	0	6.4	13.6	39.2	90	31.2	34.6	13	248	78.0312	6.39896	1.26554	97	3
RDW_0549	man	81	140	90	50	1	1	0	0	0	0	2	1	0	0	7.71	12.8	38.2	101.3	34	33.5	16.9	317	56.558	5.10363	1.38983	131	4
RDW_0550	man	78	130	90	40	1	1	1	0	0	0	3	1	0	0	3.81	14	41.4	87	29.4	33.8	12.7	281	73.732	6.03627	2.24859	130	2
RDW_0551	man	68	155	90	65	1	1	1	0	0	0	2	1	0	0	10.22	12.8	39.4	99.5	32.3	32.5	12.7	342	47.4835	7.02073	1.9548	172	2
RDW_0552	woman	49	115	70	45	1	0	0	0	1	0	0	0	0	0	5.49	14.5	42.9	95.5	32.3	33.8	12.4	211	84.4118	5.41451	1.27684	91	1
RDW_0553	man	80	165	85	80	1	1	0	0	0	0	2	1	0	0	7.34	14.3	41	90.3	31.9	35.4	13	243	50.7952	4.19689	2.41808	141	3
RDW_0554	man	69	140	80	60	1	0	1	0	0	0	2	1	0	0	7.4	14.2	41.7	88.1	30	34.1	12.8	205	65.9834	8.16062	1.25424	104	2
RDW_0555	man	69	125	70	55	0	1	0	0	0	0	0	0	1	0	11.77	14.4	43.2	89.6	29.9	33.3	13.2	283	47.343	4.97409	2.21469	144	3
RDW_0556	man	60	133	87	46	0	0	0	0	0	0	0	0	0	0	5.83	13.9	41.8	95.3	31.7	33.3	12.6	208	60.1	4.97436	1.07865	98	2
RDW_0557	man	76	100	60	40	1	0	0	0	0	0	2	1	0	1	5.3	11.9	34.5	89.1	30.8	34.6	13.1	252	74.1218	5.05181	1.28814	107	3
RDW_0558	woman	49	110	70	40	1	0	0	0	1	0	0	0	0	0	5.69	15.7	46.6	92.3	31.1	33.7	12.6	244	68.3956	4.89637	1.38983	103	2
RDW_0559	woman	66	150	70	80	1	0	0	0	1	0	1	0	0	1	6.04	14.4	40.6	83.4	29.6	35.5	12.8	359	64.3829	5.07772	0.960452	86	2
RDW_0560	man	75	125	75	50	1	0	0	0	0	0	0	0	0	1	5.41	12.8	38.7	94.2	31.1	33.1	12.2	229	86.7034	4.58549	2.36158	100	1
RDW_0561	man	67	130	85	45	0	0	0	0	0	0	0	0	0	0	6.44	13.5	41.2	98.6	32.3	32.8	13.8	258	76.0428	5.51813	1.16384	96	4
RDW_0562	woman	68	130	80	50	1	0	0	0	0	0	2	1	1	1	1.57	13.3	39.5	100.3	33.8	33.7	12.7	127	70.7533	4.40415	1.81921	86	2
RDW_0563	man	66	145	75	70	1	0	1	0	0	1	0	0	0	0	5.51	13.1	39.8	93.9	30.9	32.9	13	280	88.9828	5.69948	3.58192	102	3
RDW_0564	woman	57	250	120	130	1	1	1	0	1	1	1	0	1	1	8.17	15.5	43.9	96.1	33.9	35.3	12.8	254	81.8597	5.7513	0.949153	146	2
RDW_0565	man	73	150	89	61	1	0	1	0	0	1	2	1	0	1	7.98	14	41.4	95	32.1	33.8	12.6	249	65.2329	5.05181	2.76836	120	2
RDW_0566	woman	59	145	95	50	1	0	0	0	0	0	0	0	0	0	8.89	16.5	46.7	88.6	31.3	35.3	12.6	224	105.163	4.6114	1.66102	103	2
RDW_0567	man	57	110	90	20	0	1	1	0	0	0	0	0	0	0	7.71	12.7	38	88.2	29.5	33.4	13.3	201	68.5928	6.32124	1.35593	127	4
RDW_0568	man	69	125	80	45	0	1	0	0	0	0	1	0	0	0	8.36	13.7	40.1	92	31.4	34.2	12.3	220	65.9834	5.05181	1.9887	144	1
RDW_0569	woman	67	130	90	40	0	0	0	0	1	0	0	0	0	0	4.57	13.9	41.8	97.7	32.5	33.3	13.6	233	89.459	4.40415	1.52542	88	4
RDW_0570	man	53	125	60	65	0	0	1	0	0	1	0	0	0	1	7.26	12.9	38.2	99	33.4	33.8	13.4	307	93.0349	4.6114	2.70056	85	4
RDW_0571	man	71	180	80	100	0	0	0	0	0	0	2	1	1	1	9.7	12.5	36	87.8	30.5	34.7	12.7	214	39.3985	6.94301	1.34463	268	2
RDW_0572	man	67	120	80	40	0	0	0	0	0	0	2	1	0	0	3.91	11.5	36.6	105.2	33	31.4	12.5	236	76.0428	3.91192	0.768362	101	2
RDW_0573	woman	78	115	65	50	1	1	0	0	1	0	0	0	0	0	13.33	13.9	40.3	88.2	30.4	34.5	14.5	206	56.7449	4.50777	0.903955	135	4
RDW_0574	man	54	145	95	50	1	0	0	0	0	0	0	0	0	0	5.78	12.6	36.7	88.2	30.3	34.3	12.3	292	92.6825	3.80829	0.915254	98	1
RDW_0575	woman	50	130	90	40	1	0	1	0	0	1	0	0	0	0	7.59	15.3	45.2	98.5	33.3	33.8	12.9	242	62.1057	5.80311	2.13559	125	3
RDW_0576	woman	73	114	62	52	1	0	0	0	0	0	1	0	0	0	5.41	13.3	39.5	93.6	31.5	33.7	12.9	241	100.715	3.65285	0.553672	141	3
RDW_0577	man	83	120	70	50	1	0	1	0	0	0	2	1	0	1	5.39	12.8	38.2	93.6	31.4	33.5	12.8	263	72.8078	6.29534	2.62147	94	2
RDW_0578	man	73	134	88	46	1	1	0	0	0	0	0	0	0	0	7.75	13.5	39.6	93.5	31.8	34.1	12.8	200	74.7303	4.30052	1.51412	136	2
RDW_0579	man	81	190	85	105	1	1	1	0	0	1	2	1	1	0	5.82	14.3	40.2	94.1	33.5	35.6	13.8	140	63.8702	6.11399	2.22599	141	4
RDW_0580	man	51	150	85	65	1	0	0	0	0	0	1	0	0	0	4.87	13.1	38.3	92.1	31.5	34.2	12.1	186	93.7642	5.12953	0.99435	93	1
RDW_0581	man	46	103	63	40	0	0	0	0	0	0	0	0	0	0	6.94	9.2	31.9	80.8	23.3	28.8	17.3	335	95.7489	4.09326	0.779661	89	4
RDW_0582	man	69	145	75	70	1	1	1	0	0	0	2	1	0	0	6.06	12.8	39.2	88.9	29	32.7	13.8	330	75.5901	6.03627	1.88701	307	4
RDW_0583	woman	80	105	65	40	0	0	0	0	1	0	1	0	1	0	8.01	12.7	39.1	92.4	30	32.5	15.7	317	68.4571	5.18135	0.677966	87	4
RDW_0584	man	69	145	83	62	1	0	1	0	1	0	2	1	0	1	7.08	13.7	41.6	91.6	30.2	32.9	13	237	65.9834	6.24352	0.858757	103	3
RDW_0585	woman	59	150	80	70	1	1	1	0	1	1	1	0	1	1	5.04	14.3	40.2	90.3	32.1	35.6	12.8	226	65.865	3.75648	2.74576	216	2
RDW_0586	woman	59	115	80	35	1	0	1	0	0	1	1	0	0	0	5.11	13.5	39.9	85.1	28.8	33.8	13.5	262	91.7982	6.11399	1.20904	93	4
RDW_0587	woman	81	100	60	40	1	0	0	1	0	0	2	1	1	1	11.36	13.1	38.5	92.5	31.5	34	12.1	274	56.3119	2.38342	0.881356	108	1
RDW_0588	woman	70	140	72	68	1	0	0	0	1	0	1	0	0	0	5.8	13.5	41.7	93.7	30.3	32.4	12.7	327	101.576	4.68912	0.926554	96	2
RDW_0589	man	68	120	65	55	0	1	0	0	0	0	2	1	1	0	8.18	11.9	35.8	98.1	32.6	33.2	12.7	288	75.8144	4.63731	1.10734	133	2
RDW_0590	woman	53	187	131	56	1	1	1	0	0	1	1	0	1	1	7.09	14.1	40.7	96.8	33.6	34.7	12.8	212	107.478	3.65285	1.46893	141	2
RDW_0591	man	48	125	80	45	0	0	1	0	0	1	0	0	0	0	4.71	12.7	37.8	90.9	30.5	33.6	12.2	240	71.0279	6.21762	1.81921	97	1
RDW_0592	man	69	141	75	66	1	0	0	1	0	0	0	0	1	0	10.12	12.8	39.1	87.7	28.7	32.7	13.4	316	65.9834	5.36269	1.53672	207	4
RDW_0593	woman	59	130	80	50	1	0	0	0	0	0	1	0	0	0	8.13	15	43.9	92.8	31.7	34.2	13.6	259	65.865	4.53368	0.745763	98	4
RDW_0594	man	61	140	80	60	1	1	0	0	1	0	1	0	0	1	6.25	12.8	37.5	93.5	31.9	34.1	12.3	214	59.9094	4.50777	1.36723	142	1
RDW_0595	man	64	139	79	60	1	0	1	0	0	1	1	0	0	0	5.83	13.1	38.8	93.3	31.6	33.9	13.4	192	89.5404	4.14508	1.14124	160	4
RDW_0596	man	48	131	70	61	0	0	0	0	0	0	0	0	0	0	6.15	14.2	41.9	91	30.8	33.8	12.9	232	94.9252	6.47668	2.14689	250	3
RDW_0597	man	75	130	80	50	0	0	1	0	0	1	1	0	0	0	6.2	14.7	45.4	95.8	31	32.4	12.4	258	74.3213	6.34715	1.24294	118	1
RDW_0598	man	78	140	90	50	1	1	1	0	0	1	0	0	0	0	5.54	15	43.7	87.1	29.9	34.3	13.2	205	86.0159	5.82902	5.35593	121	3
RDW_0599	woman	81	135	75	60	1	0	0	0	0	0	2	1	0	1	5.8	14.7	44.3	92.3	30.5	33	13.3	181	47.7399	4.50777	1.46893	104	4
RDW_0600	man	68	130	80	50	1	0	1	0	0	1	1	0	1	0	6.49	12	36.9	91.6	29.8	32.5	12.6	443	88.4452	6.1399	1.77401	95	2
RDW_0601	man	69	125	85	40	1	1	1	0	0	1	1	0	0	1	5.98	12.9	39.2	91.6	30.1	32.9	12.8	234	65.9834	5.88083	1.76271	126	2
RDW_0602	man	74	130	70	60	0	0	1	0	0	0	1	0	1	1	13.4	13.4	40.6	90.4	29.8	33	12.7	219	74.5241	5.69948	1.70621	78	2
RDW_0603	man	67	150	90	60	1	0	0	0	0	0	2	1	0	1	8.6	12.8	37.9	94.5	32	33.9	12.6	237	76.0428	5.02591	1.63842	88	2
RDW_0604	man	61	130	85	45	0	1	1	0	0	1	0	0	1	0	6.7	12.3	36.9	93.2	31.2	33.4	13	331	77.5049	5.93264	3.10734	204	3
RDW_0605	man	64	130	90	40	1	0	0	0	0	0	0	0	0	0	9.86	13.6	40.5	93.8	31.5	33.6	12.3	269	89.5404	4.50777	1.66102	92	1
RDW_0606	man	59	120	80	40	1	0	1	0	0	1	0	0	0	0	5.47	14.7	42.7	93.3	32	34.3	13.6	286	91.0313	4.71503	1.06215	182	4
RDW_0607	man	51	130	90	40	0	0	1	0	0	1	0	0	0	0	5.01	15	44.7	90.5	30.4	33.6	13	265	112.019	5.85492	0.881356	79	3
RDW_0608	man	60	160	100	60	1	0	1	0	0	0	2	1	1	1	4.73	12.7	38.9	92.8	30.3	32.6	12.5	271	60.1107	7.27979	0.937853	95	2
RDW_0609	woman	60	135	90	45	0	0	0	0	0	0	0	0	0	0	6.88	14.9	45.9	92	29.9	32.5	13	287	72.574	4.53368	1.24294	105	3
RDW_0610	woman	47	120	80	40	1	0	1	0	0	1	0	0	0	1	7.81	15.7	46.9	92.7	31	33.5	13.1	269	68.9766	5.85492	3.15254	115	3
RDW_0611	man	61	120	80	40	1	1	1	0	0	1	1	0	1	0	12.02	14.7	42.4	90.4	31.3	34.7	12.3	261	59.9094	4.87047	3.31073	207	1
RDW_0612	man	74	110	70	40	0	1	1	0	0	1	1	0	0	0	6.29	13.2	39.7	89.8	29.9	33.2	12.2	228	65.0529	4.11917	2.10169	154	1
RDW_0613	man	76	150	67	83	1	0	1	0	0	1	0	0	1	0	7.04	13.5	39.2	84.3	29	34.4	11.9	202	64.7017	4.2228	5.60452	94	1
RDW_0614	man	64	125	83	42	0	0	0	1	0	0	0	0	0	0	6.33	12.4	39.1	88.5	28	31.6	13.5	230	106.973	3.0829	1.16384	119	4
RDW_0615	man	62	133	81	52	0	0	0	0	0	0	1	0	0	0	4.89	12.7	37.9	92	30.8	33.5	12.4	222	67.4319	3.8601	0.508475	149	1
RDW_0616	woman	60	135	80	55	0	0	0	0	0	0	2	1	1	1	8.17	14.2	43.1	93.3	30.7	32.9	15.1	188	54.9435	4.87047	3.36723	88	4
RDW_0617	man	58	140	77	63	0	0	0	0	0	0	0	0	0	0	5.28	14	40.6	89.4	30.7	34.4	13.4	209	78.3024	5.51813	0.836158	213	4
RDW_0618	man	70	170	73	97	1	1	0	0	0	0	2	1	0	0	7.02	13.5	41.4	91.2	29.7	32.6	12.2	293	87.9263	5.05181	1.80791	130	1
RDW_0619	man	77	145	77	68	0	1	0	0	0	0	2	1	0	0	6.64	10.9	32.6	90.5	30.3	33.5	14.1	269	73	3.48718	0.898876	165	4
RDW_0620	man	71	125	80	45	0	0	1	0	0	0	2	1	0	1	5.9	12.3	37	97.7	32.4	33.2	13	337	87.6735	6.73575	2.82486	96	3
RDW_0621	man	47	120	70	50	1	1	1	0	0	1	1	0	0	0	7.36	15.6	44.5	90.4	31.7	35.1	11.8	258	81.7175	4.32642	2.37288	128	1
RDW_0622	man	67	180	90	90	1	1	1	0	0	1	1	0	1	1	9.3	13.7	39.9	87.4	30	34.4	11.6	306	105.983	6.08808	5.31073	243	1
RDW_0623	man	68	150	90	60	1	0	1	0	0	1	1	0	0	0	4.32	14	40.8	91.1	31.3	34.3	12.9	155	66.1792	4.92228	3.16384	114	3
RDW_0624	man	67	160	90	70	1	1	0	0	0	0	2	1	0	1	7.52	15.1	44.8	85.3	28.8	33.7	13.1	224	76.0428	4.79275	4.90395	184	3
RDW_0625	man	54	145	90	55	1	1	1	0	0	1	0	0	0	0	6.69	12.9	39	89.2	29.5	33.1	11.9	270	61.4103	5.7513	2.58757	149	1
RDW_0626	woman	80	140	75	65	1	0	0	0	0	0	1	0	0	1	5.5	13.2	39.2	93.8	31.6	33.7	12.3	177	76.4162	4.6114	0.892655	84	1
RDW_0627	woman	75	140	83	57	1	0	0	0	0	0	2	1	0	0	6.85	14.2	41.6	93	31.7	34.1	13.8	206	57.1	4.51282	1.92135	108	4
RDW_0628	woman	51	110	60	50	0	0	1	0	1	0	0	0	0	0	13.67	13.6	39.5	88.6	30.5	34.4	12.5	186	108.32	5.93264	1.28814	126	2
RDW_0629	man	66	120	70	50	0	0	0	0	0	0	0	0	1	0	5.46	13.7	41.9	90.9	29.5	32.7	13.6	290	66.5815	4.43005	1.36723	119	4
RDW_0630	man	63	149	78	71	1	1	1	0	0	0	1	0	1	0	10.38	13.1	39	87.1	29.3	33.6	13.4	285	89.8	6.48718	2.41573	165	4
RDW_0631	man	59	104	72	32	0	0	0	0	0	0	2	1	0	0	3.83	13.7	41.6	86.3	28.5	33	14.7	243	108.755	7.27979	0.99435	281	4
RDW_0632	woman	55	135	85	50	1	0	0	0	0	0	0	0	0	0	4.8	15.3	45.7	98.4	32.9	33.4	11.9	300	73.8673	3.23834	0.79096	110	1
RDW_0633	woman	61	140	90	50	1	0	1	0	0	1	1	0	1	0	4.32	14.2	41.6	93.1	31.8	34.1	13.5	244	72.3309	5.85492	1.71751	101	4
RDW_0634	woman	79	130	70	60	1	0	0	0	1	0	2	1	0	1	10.98	14.3	42.5	88	29.6	33.6	14.6	276	56.5984	5.31088	1.11864	104	4
RDW_0635	man	56	125	85	40	0	0	1	0	1	1	0	0	0	0	4.61	12.4	36.3	91.2	31.2	34.2	12.9	204	78.8622	4.04145	2.0904	84	3
RDW_0636	man	74	150	95	55	1	0	0	0	0	0	0	0	0	0	5.67	12.3	35.7	87.3	30.1	34.5	14.5	201	65.0529	4.06736	1.25424	116	4
RDW_0637	man	66	120	80	40	1	1	1	0	0	0	2	1	0	0	6.9	13.5	39.5	89.2	30.5	34.2	12	378	76.2752	8.80829	2.14689	127	1
RDW_0638	man	66	133	78	55	1	0	1	0	0	1	0	0	0	0	5.43	12.6	38.5	96.7	31.8	32.8	13	239	52.818	4.71503	1.33333	182	3
RDW_0639	man	56	120	80	40	0	1	0	0	0	0	0	0	0	0	8.79	13.3	39.7	88	29.5	33.5	13	280	78.8622	5.82902	1.06215	225	3
RDW_0640	woman	74	135	80	55	0	0	1	0	1	1	2	1	0	0	5.2	13.8	39.9	90.7	31.4	34.6	12.6	173	77.6352	5.90674	4.84746	111	2
RDW_0641	woman	70	150	90	60	1	0	0	0	1	0	2	1	0	0	5.14	13.6	40.5	96.9	32.5	33.6	12.6	296	78.516	4.17098	1.28814	98	2
RDW_0642	man	70	125	70	55	1	0	0	0	0	0	1	0	0	0	6.48	11.8	35.1	94.6	31.8	33.6	12.3	266	58.2589	5.62176	1.9096	79	1
RDW_0643	man	58	110	65	45	0	0	0	0	1	0	1	0	0	0	5.8	12.7	38	96.4	32.2	33.4	12.2	257	68.351	4.37824	0.768362	96	1
RDW_0644	man	78	150	80	70	1	0	0	0	0	0	1	0	0	0	11.08	13.3	38.6	88.5	30.6	34.6	12.5	210	73.732	3.34197	2.98305	114	2
RDW_0645	man	62	160	80	80	1	0	1	0	0	1	0	0	0	0	8.05	12.5	38.4	88.1	28.7	32.6	12.8	246	90.1194	3.98964	0.768362	119	2
RDW_0646	woman	80	129	78	51	1	0	0	0	1	0	1	0	0	0	6.77	13.9	39.5	91.6	32.3	35.2	12.7	197	61.9171	5.25907	1.74011	102	2
RDW_0647	woman	62	141	83	58	1	0	0	0	0	0	1	0	0	0	5.58	16.7	48.8	99.4	34	34.2	12.2	180	72.0925	5.23316	1.25424	106	1
RDW_0648	woman	59	130	90	40	0	0	0	0	0	0	1	0	0	0	6.46	13.6	41.2	96.3	31.8	33	13.9	166	91.7982	4.58549	1.07345	100	4
RDW_0649	woman	54	145	100	45	1	0	0	0	0	0	1	0	1	1	7.5	12.8	39.4	90.6	29.4	32.5	12.8	274	74.1429	3.8601	2.0339	88	2
RDW_0650	man	50	115	71	44	0	0	0	0	0	0	0	0	0	0	11.71	12.8	38.5	90.2	30	33.2	12.3	259	94.1419	5	1.51412	193	1
RDW_0651	man	53	119	80	39	0	0	0	0	0	0	0	0	0	0	3.56	13.4	40.8	94.7	31.1	32.9	12.9	200	69.6134	6.08808	0.723164	235	3
RDW_0652	man	73	155	85	70	1	0	0	0	0	0	0	0	1	1	5.16	12.5	37.9	90.9	30	33	12.8	197	39.1769	4.97409	1.74011	82	2
RDW_0653	man	69	115	75	40	1	0	0	0	0	0	1	0	0	0	7.59	13.1	39	92.4	31	33.6	12.4	238	58.4293	4.68912	1.51412	98	1
RDW_0654	woman	74	158	92	66	1	0	0	1	0	0	2	1	1	1	8.42	14.5	41.7	88.5	30.8	34.8	13.6	262	62.9048	5.44041	1.27684	210	4
RDW_0655	woman	65	135	79	56	0	0	1	0	1	0	1	0	0	0	10.79	16.2	46.8	86	29.8	34.6	14.4	173	71.4	4.88751	1.06742	118	4
RDW_0656	man	70	125	80	45	1	1	0	0	0	0	2	1	0	0	5.19	12.1	34.8	88.8	30.9	34.8	14	263	52.1909	4.84456	0.870056	87	4
RDW_0657	man	59	145	95	50	1	0	0	0	0	0	1	0	0	0	3.77	13.5	41.2	88.8	29.1	32.8	12.9	160	91.0313	5.25907	0.711864	97	3
RDW_0658	woman	62	110	70	40	1	1	0	0	0	0	1	0	0	0	8.55	14.6	44	89.4	29.7	33.2	12.8	226	80.4743	4.27461	0.723164	189	2
RDW_0659	woman	63	136	86	50	1	0	0	0	0	0	0	0	0	0	8.71	16.2	49.4	95.5	31.4	32.9	12.9	171	80.2134	4.79275	0.587571	185	3
RDW_0660	woman	66	131	80	51	1	0	0	0	0	0	2	1	0	0	4.4	14.2	42	98.1	33.2	33.8	12.5	173	64.3829	4.19689	1.32203	109	2
RDW_0661	man	58	118	72	46	0	0	0	0	0	0	0	0	0	0	5.83	12.2	36.9	93.5	31	33.1	12.7	199	109.133	6.50259	2.58757	251	2
RDW_0662	woman	81	150	80	70	1	1	0	1	0	0	1	0	0	1	5.47	13	36.9	85.4	30.1	35.2	12	132	86.0785	4.2487	0.824859	208	1
RDW_0663	man	62	140	87	53	1	0	1	0	0	0	0	0	0	0	8.61	13.3	40.2	92.6	30.6	33.1	12.3	196	67.4319	6.26943	2.24859	91	1
RDW_0664	man	65	130	75	55	0	0	0	0	0	0	2	1	1	0	7.73	14.1	42.6	86.6	28.7	33.1	14.5	826	76.512	4.17098	1.08475	94	4
RDW_0665	woman	61	135	80	55	1	0	0	0	0	0	0	0	1	0	4.69	15	43.2	88.9	30.9	34.7	12.6	210	80.7404	3.91192	0.870056	101	2
RDW_0666	woman	66	115	71	44	0	0	1	0	0	1	1	0	0	0	5.52	15.4	44.1	91.5	32	34.9	12.4	261	64.3829	5.80311	1.80791	105	1
RDW_0667	man	64	145	70	75	1	1	0	0	0	0	0	0	0	0	5.72	13.5	40.3	88.8	29.7	33.5	12.4	293	66.9987	3.88601	0.768362	134	1
RDW_0668	woman	62	130	80	50	1	0	0	0	0	0	1	0	0	1	8.47	14.6	43	95.1	32.3	34	13.2	235	72.0925	3.75648	0.542373	92	3
RDW_0669	woman	57	130	85	45	1	0	0	0	1	0	0	0	0	0	5.93	14.4	42.6	86.8	29.3	33.8	13.3	189	60.4755	5.3886	0.553672	91	4
RDW_0670	man	76	134	72	62	1	0	0	0	0	0	2	1	0	1	7.73	14	41.2	91.4	31	34	13.1	242	46.4234	3.8342	1.86441	91	3
RDW_0671	woman	45	170	100	70	1	1	1	0	1	1	1	0	1	1	9.76	15.6	42.9	86.5	31.5	36.4	12.2	297	58.2477	5.90674	4.10169	76	1
RDW_0672	woman	54	130	80	50	0	0	0	0	0	0	0	0	0	0	5.01	14	41.1	87.6	29.9	34.1	13.3	265	82.7631	4.92228	0.79096	92	4
RDW_0673	woman	52	150	100	50	1	1	0	0	1	0	0	0	0	0	6.21	14	41.2	86.4	29.4	34	12	180	107.894	4.89637	1.02825	160	1
RDW_0674	man	69	130	95	35	0	1	1	0	1	1	2	1	0	1	7.37	14.2	42.2	89	30	33.6	12.8	261	88.1835	5.3886	1.72881	127	2
RDW_0675	man	65	115	75	40	0	0	0	0	0	0	2	1	0	0	7.31	13.6	40.5	89.8	30.2	33.6	12.4	236	89.2591	5.31088	0.813559	93	1
RDW_0676	man	79	120	80	40	0	0	0	0	0	0	2	1	1	0	4.57	10.6	31.4	90.2	30.5	33.8	14.3	210	64.1952	5.15544	0.858757	95	4
RDW_0677	woman	78	140	80	60	1	0	0	0	0	0	2	1	0	0	8.11	11.9	35.9	87.3	29	33.1	13.4	112	56.7449	3.18653	1.29944	71	4
RDW_0678	man	76	110	63	47	0	0	0	0	0	0	2	1	0	0	7.1	12.2	36.2	94	31.7	33.7	12.9	240	57.2943	4.17098	1.9661	91	3
RDW_0679	man	70	125	85	40	1	1	1	0	0	0	2	1	0	0	7.85	12.8	38	91.1	30.7	33.7	11.8	252	47.2049	7.04663	1.55932	136	1
RDW_0680	woman	47	150	90	60	1	0	0	0	0	0	0	0	0	0	9.24	14.2	40.8	94.4	32.9	34.8	12	177	96.1349	3.54922	1.72881	102	1
RDW_0681	woman	51	120	80	40	0	0	1	0	0	1	0	0	0	0	7.39	13.2	39.5	94.5	31.6	33.4	13.2	191	126.367	5.88083	2.53107	87	3
RDW_0682	man	69	170	100	70	1	0	1	0	0	0	2	1	0	1	11.67	13.2	39.1	90.3	30.5	33.8	12.6	321	58.4293	8.4456	2.45198	106	2
RDW_0683	man	57	110	50	60	0	0	1	0	0	0	2	1	0	0	3.92	14.1	41.2	92.8	31.8	34.2	13	236	78.5793	6.21762	2.0226	87	3
RDW_0684	woman	54	150	100	50	1	0	0	0	1	0	0	0	1	0	8.98	14.8	40.9	89.7	32.5	36.2	12.2	241	82.7631	4.06736	0.440678	114	1
RDW_0685	man	58	135	78	57	1	1	0	1	0	0	0	0	1	0	5.7	11.1	33	89.2	30	33.6	13.3	192	60.5259	3.36788	2.0791	130	4
RDW_0686	man	66	150	90	60	1	1	1	0	0	0	0	0	0	0	6.16	13.9	40.9	91.9	31.2	34	12.2	196	88.9828	5.56995	1.05085	138	1
RDW_0687	man	66	130	70	60	0	0	1	0	0	1	0	0	0	0	5.95	13	38.7	89.4	30	33.6	12.3	250	76.2752	4.76684	3.40113	93	1
RDW_0688	woman	61	150	90	60	1	0	0	0	1	0	2	1	0	0	7.06	14.1	43	95.3	31.3	32.8	12.3	336	65.4208	3.75648	2.33898	109	1
RDW_0689	woman	46	130	80	50	0	0	0	0	0	0	0	0	1	0	4.84	15.5	43.7	91.2	32.4	35.5	12	171	85.5014	4.76684	2.25989	101	1
RDW_0690	woman	64	180	100	80	1	1	0	0	1	0	1	0	0	1	6.79	13.8	40.1	81.8	28.2	34.4	14.6	149	54.2284	4.81865	2.36158	114	4
RDW_0691	woman	64	105	65	40	0	0	0	0	1	0	2	1	0	1	8.24	14.6	40.4	89.4	32.3	36.1	12.2	294	71.6294	4.94819	1.02825	67	1
RDW_0692	man	58	120	70	50	0	0	1	0	0	0	1	0	0	0	4.27	12.4	37.3	90.8	30.2	33.2	12.6	266	78.3024	7.59067	0.881356	86	2
RDW_0693	man	74	150	85	65	1	0	0	0	0	0	1	0	0	1	9.95	13.3	39.7	89	29.8	33.5	12.8	183	86.94	5.3886	1.28814	92	2
RDW_0694	man	59	120	80	40	0	1	0	0	0	0	1	0	0	0	5.14	12.5	36.7	86.4	29.4	34.1	12.4	214	78.0312	4.97409	1.41243	135	1
RDW_0695	woman	65	130	90	40	0	0	1	0	0	1	0	0	1	0	6.92	14.1	39.6	86.7	30.9	35.6	11.7	184	71.4043	6.03627	1.35593	99	1
RDW_0696	woman	54	150	80	70	1	1	0	0	1	0	2	1	0	1	5.21	18.2	51.6	92.3	32.6	35.3	12.5	200	107.071	4.66321	2.39548	110	2
RDW_0697	woman	64	140	100	40	1	0	1	0	1	1	0	0	0	0	5.78	14.6	42.5	91.6	31.5	34.4	12.5	253	79.9574	3.80829	1.36723	95	2
RDW_0698	man	75	130	55	75	1	0	1	0	0	0	1	0	0	0	5.07	12	35.9	99.7	33.3	33.4	12.6	253	57.4486	5.28497	1.16384	105	2
RDW_0699	woman	61	150	100	50	1	1	0	0	0	0	0	0	0	0	6.7	13.4	39.1	90.7	31.1	34.3	12	138	91.1791	5	4.40678	203	1
RDW_0700	man	57	160	100	60	1	0	0	0	0	0	2	1	0	0	4.72	13.2	38.9	87.4	29.7	33.9	12.7	167	60.7399	3.98964	0.892655	112	2
RDW_0701	man	79	110	70	40	1	1	1	0	0	1	1	0	0	1	10.32	11.6	34.6	86.1	28.9	33.5	13.4	268	46.0599	5.25907	6.76836	176	4
RDW_0702	man	60	160	100	60	1	1	0	0	0	0	1	0	1	0	5.84	10.1	31.2	91.5	29.6	32.4	13.3	247	18.3203	3.65285	1.37853	116	4
RDW_0703	man	54	100	70	30	0	0	0	0	0	0	0	0	0	0	8.19	14.8	41.9	90.7	32	35.3	11.8	255	92.6825	4.40415	0.960452	125	1
RDW_0704	man	55	150	100	50	1	0	1	0	0	1	0	0	1	1	4.66	13.6	41.9	87.8	28.5	32.5	12.6	189	69.0919	6.19171	0.734463	103	2
RDW_0705	man	65	120	75	45	0	1	0	0	0	0	2	1	0	0	7.34	12.2	36.1	81.5	27.5	33.8	12.9	213	26.5771	2.92746	2.10169	79	3
RDW_0706	woman	55	105	75	30	0	0	0	0	1	0	2	1	0	0	5.07	14.2	42.5	90	30.1	33.4	12.2	268	93.1158	4.48187	0.870056	114	1
RDW_0707	man	75	140	90	50	1	0	1	0	0	1	1	0	0	0	10.06	12.7	37.8	89.2	30	33.6	13	310	74.3213	6.37306	1.64972	105	3
RDW_0708	man	69	140	90	50	1	0	1	0	0	1	2	1	0	0	6.66	12.6	36.2	83.4	29	34.8	11.9	312	88.1835	4.53368	1.83051	124	1
RDW_0709	man	83	180	100	80	1	1	1	0	0	0	1	0	0	0	7.16	11.1	32.8	91.9	31.1	33.8	12.6	280	35.248	7.84974	1.54802	217	2
RDW_0710	woman	80	110	70	40	0	1	0	0	1	0	2	1	0	0	7.86	9.4	28.7	91.4	29.9	32.8	13.3	521	56.454	3.4715	0.971751	96	4
RDW_0711	woman	80	140	80	60	1	0	0	0	0	0	2	1	0	1	6.39	14.5	42.7	93.8	31.9	34	15.5	273	68.4571	3.54922	0.824859	102	4
RDW_0712	woman	58	127	80	47	1	0	0	0	1	0	0	0	1	0	6.34	16.2	48.6	91.8	30.7	33.4	13	186	73.0752	6.26943	1.11864	242	3
RDW_0713	man	64	150	90	60	1	1	1	0	0	0	2	1	1	1	8.74	13.3	37.3	82	29.2	35.7	12.1	284	53.149	7.84974	6.41808	174	1
RDW_0714	woman	75	140	80	60	1	0	0	0	0	0	2	1	0	0	7.47	13.3	38.2	91	31.7	34.8	12.1	240	45.0112	2.87565	1.81921	95	1
RDW_0715	woman	53	135	85	50	0	0	0	0	1	0	1	0	0	0	5.19	14.3	43.8	96.1	31.4	32.6	12.9	206	74.4248	4.92228	1.31073	92	3
RDW_0716	man	73	150	95	55	1	0	0	0	1	0	2	1	0	1	6.38	13.3	40.6	98.8	32.4	32.8	13.8	182	74.7303	3.78238	1.60452	106	4
RDW_0717	man	71	120	65	55	0	0	0	0	0	0	0	0	0	1	6.34	12.7	38.1	89.9	30	33.3	13.1	184	87.6735	4.43005	0.983051	101	3
RDW_0718	woman	66	120	80	40	0	0	0	0	1	0	0	0	0	0	5.84	14.1	40.5	91.6	31.9	34.8	13.3	202	64.3829	4.40415	2.39548	124	4
RDW_0719	woman	58	124	73	51	0	1	1	0	0	0	1	0	0	0	6.1	12.9	38.4	89.1	29.9	33.6	12.2	260	92.1173	7.95337	1.14124	196	1
RDW_0720	man	67	120	80	40	1	1	0	0	0	0	2	1	0	0	6.95	12.3	35.2	87.8	30.7	34.9	12.4	234	39.865	5.80311	2.18079	224	1
RDW_0721	man	47	90	50	40	0	0	0	0	0	0	0	0	0	1	4.16	12.8	37.2	84.7	29.2	34.4	12.2	196	81.7175	5.15544	1.31073	90	1
RDW_0722	man	78	130	80	50	1	1	0	0	0	0	2	1	0	1	6.69	10.4	31.7	93	30.5	32.8	14.7	288	56.993	4.66321	1.27684	104	4
RDW_0723	woman	49	110	80	30	0	1	0	0	1	0	0	0	0	0	6.28	15	42.1	91.5	32.6	35.6	11.8	150	75.6199	4.68912	1.25424	134	1
RDW_0724	woman	50	140	93	47	1	0	0	0	0	0	2	1	0	0	7.5	16.4	47.9	88.5	30.3	34.2	12.7	211	94.935	4.40415	1.9548	93	2
RDW_0725	man	49	130	80	50	0	0	0	0	0	0	1	0	0	0	4.94	12	37.4	95.2	30.5	32.1	12.8	274	81.0291	5.20725	0.960452	93	2
RDW_0726	man	68	120	85	35	0	1	0	0	0	0	2	1	0	0	6.67	13.7	40.4	83.6	28.4	33.9	12.4	266	75.8144	3.29016	1.89831	136	1
RDW_0727	man	60	130	90	40	1	0	1	0	0	0	1	0	1	0	5.87	14.2	41.5	91.2	31.2	34.2	12.3	309	53.8499	8.54922	2.0113	110	1
RDW_0728	woman	71	130	90	40	1	0	0	0	1	0	2	1	0	1	7.67	16.1	46.2	89.4	31.1	34.8	13.1	241	88.4121	4.45596	1.09605	103	3
RDW_0729	woman	71	140	80	60	1	0	0	0	1	0	1	0	0	0	4.15	13.9	42.1	95.7	31.6	33	13.1	186	101.284	4.14508	1.69492	89	3
RDW_0730	man	71	123	70	53	0	0	0	1	0	0	1	0	1	0	7.35	14.2	41.1	98.3	34	34.5	14.1	204	75.1529	6.65803	2.38418	257	4
RDW_0731	man	64	130	70	60	0	0	0	0	0	0	1	0	1	0	5.43	13.1	40.3	92.2	30	32.5	12.9	292	66.9987	4.63731	1.28814	91	3
RDW_0732	man	53	135	80	55	0	0	0	0	0	0	1	0	0	0	3.27	12.7	39.3	91.4	29.5	32.3	12.2	254	79.7486	5.49223	0.949153	81	1
RDW_0733	woman	73	110	80	30	0	1	0	0	0	0	1	0	0	0	4.63	11.7	36.5	97.9	31.4	32.1	13.7	208	69.7415	3.75648	1.26554	214	4
RDW_0734	woman	65	130	90	40	1	1	0	0	1	0	0	0	0	0	7.86	13.3	39.6	98.3	33	33.6	12.6	268	120.295	4.30052	2.0113	135	2
RDW_0735	woman	70	156	97	59	0	0	0	0	0	0	0	0	0	0	7.06	14.1	42.6	89.3	29.7	33.2	13.3	232	70.3381	4.89637	2.66667	189	4
RDW_0736	man	56	125	80	45	0	0	1	0	0	1	1	0	0	0	6.25	12.2	37.5	90.4	29.4	32.5	12.9	212	68.8397	5.85492	1.75141	87	3
RDW_0737	woman	57	115	87	28	0	1	0	0	0	0	1	0	0	0	8.35	16.1	46.2	83.4	29.1	34.8	12.8	213	81.8597	4.40415	0.723164	122	2
RDW_0738	man	80	140	90	50	1	0	1	0	0	1	1	0	0	1	5.51	13.5	42.2	94.8	30.3	32	12.6	299	64.0315	4.66321	2.35028	93	2
RDW_0739	man	69	125	75	50	1	0	0	0	0	0	1	0	0	0	6.84	13.8	42.3	93.4	30.5	32.6	12.7	222	75.5901	3.8342	0.59887	88	2
RDW_0740	man	62	130	80	50	0	1	0	0	0	0	2	1	0	0	6.09	14.3	41.7	88.5	30.4	34.3	12.8	259	90.1194	4.81865	1.09605	132	2
RDW_0741	woman	59	110	70	40	0	1	0	0	0	0	1	0	0	0	5.8	14.8	43.3	88.2	30.1	34.2	11.9	149	81.2887	4.32642	0.689266	128	1
RDW_0742	woman	69	110	70	40	1	1	0	0	0	0	0	0	0	1	4.36	13.3	38.7	90.8	31.2	34.4	12	163	39.9615	4.01554	4.21469	159	1
RDW_0743	man	50	135	95	40	0	0	0	0	0	0	1	0	0	0	6.54	10.6	34.7	81.8	25	30.5	14.7	287	70.4417	4.53368	0.870056	91	4
RDW_0744	man	65	135	75	60	0	0	0	0	0	0	2	1	0	0	4.45	12.5	40.3	93.3	28.9	31	13.3	257	89.2591	2.40933	0.677966	114	4
RDW_0745	man	66	141	77	64	1	0	1	0	0	1	0	0	0	0	5.73	13.1	38.7	83.9	28.3	33.8	13.4	197	88.9828	4.30052	1.03955	166	4
RDW_0746	man	72	130	70	60	0	0	1	0	0	1	1	0	1	0	11.73	13.8	41	91.9	30.9	33.7	12	284	65.4158	6.34715	0.734463	113	1
RDW_0747	man	62	135	75	60	1	0	1	0	0	0	0	0	0	0	7.2	14.6	45.2	92.2	29.8	32.3	13.1	351	67.4319	6.58031	2.82486	97	3
RDW_0748	man	71	141	74	67	0	1	0	1	0	0	1	0	1	0	8.52	13.9	42.6	97.6	31.9	32.6	13.3	212	75.1529	4.76684	1.08475	184	4
RDW_0749	woman	76	120	70	50	1	1	1	0	1	1	2	1	1	1	8.18	14	39.9	88.9	31.2	35.1	12.7	212	69.1736	5.10363	0.824859	130	2
RDW_0750	man	85	148	100	48	0	0	0	0	0	0	3	1	1	1	4.33	14.1	40.6	94.2	32.7	34.7	12.9	170	84.5282	4.97409	0.474576	192	3
RDW_0751	woman	52	140	70	70	1	1	1	0	1	0	0	0	0	0	8.81	15	44	91.7	31.3	34.1	13.3	249	107.894	5.80311	1.33333	184	4
RDW_0752	man	74	129	79	50	1	0	0	0	0	0	1	0	0	0	7.21	13.4	39.1	91	31.2	34.3	13.1	193	57.6053	5.15544	1.72881	117	3
RDW_0753	man	69	131	73	58	0	0	0	0	0	0	0	0	0	0	8.8	11.8	35.4	93.1	31	33.3	13.8	156	88.1835	4.66321	0.610169	180	4
RDW_0754	man	74	120	70	50	1	1	0	0	0	0	1	0	0	0	8.06	15.1	45.9	92.2	30.3	32.9	12.8	344	65.0529	5.46632	1.27684	174	2
RDW_0755	woman	72	140	80	60	1	0	1	0	1	1	1	0	1	1	6.49	15.9	47.5	94.1	31.5	33.5	13.1	198	48.8951	5.7513	1.75141	92	3
RDW_0756	man	77	125	60	65	0	0	0	0	1	0	2	1	0	1	6.61	12.6	38.3	96	31.6	32.9	12.3	267	57.1425	5.3886	1.11864	88	1
RDW_0757	woman	72	160	90	70	1	0	0	0	0	0	2	1	0	0	6.56	14.9	42.1	91.9	32.5	35.4	12.5	173	63.2556	5.23316	2.54237	91	2
RDW_0758	man	60	132	85	47	0	0	0	0	0	0	0	0	0	0	5.98	13.4	40.7	92.7	30.5	32.9	12.7	247	67.8823	6.81347	3.06215	263	2
RDW_0759	man	71	160	90	70	1	0	0	0	0	0	1	0	0	0	7.29	13.9	43.1	90.7	29.3	32.3	12.5	330	65.6018	3.73057	0.644068	144	2
RDW_0760	man	59	150	90	60	1	0	0	0	0	0	1	0	0	0	5.66	12.3	37.1	98.7	32.7	33.2	12.2	307	78.0312	4.74093	1.23164	95	1
RDW_0761	man	64	140	100	40	1	1	0	0	0	0	0	0	1	0	12.4	15	43.6	91.6	31.5	34.4	12.5	217	89.5404	4.2487	0.564972	159	2
RDW_0762	woman	62	130	80	50	0	1	0	0	1	0	0	0	0	0	8.35	15.1	43.3	90	31.4	34.9	13.3	215	65.2052	4.35233	0.677966	137	4
RDW_0763	woman	48	110	60	50	0	0	0	0	1	0	0	0	0	0	11.34	14.5	44.2	89.7	29.4	32.8	14.1	225	75.9371	5.02591	0.59887	87	4
RDW_0764	woman	67	130	75	55	1	0	0	0	1	0	0	0	0	0	4.46	14.6	40.9	82.1	29.3	35.7	13.2	132	58.5233	3.4456	2.90395	119	3
RDW_0765	man	72	150	90	60	1	1	0	0	0	0	1	0	1	0	8.33	11.8	36.2	99.5	32.4	32.6	12.4	230	65.4158	4.66321	0.971751	182	1
RDW_0766	woman	73	130	80	50	1	0	0	0	1	0	1	0	0	0	5.03	15	44.2	93.1	31.6	33.9	13.1	188	77.85	3.80829	0.666667	109	3
RDW_0767	man	79	155	70	85	1	0	0	0	0	0	2	1	1	0	5.51	11.8	36.8	94.6	30.3	32.1	12.5	228	64.1952	4.48187	1.58192	91	2
RDW_0768	woman	68	155	90	65	1	1	1	0	0	1	2	1	0	1	6.27	15.1	44.7	90.7	30.6	33.8	11.9	216	78.9794	6.01036	0.881356	99	1
RDW_0769	woman	49	120	80	40	0	0	0	0	1	0	0	0	0	0	6.35	16.5	47	91.3	32	35.1	12.9	187	84.4118	5.10363	1.58192	97	3
RDW_0770	man	62	110	70	40	1	0	1	0	0	1	1	0	0	1	9.68	14	42.1	90	29.9	33.2	12.7	345	77.2495	4.71503	1.78531	182	2
RDW_0771	woman	50	140	95	45	1	0	1	0	1	0	2	1	0	0	6.97	15.7	48.3	99.2	32.2	32.5	13.8	288	75.3104	7.38342	4.28249	112	4
RDW_0772	man	60	135	80	55	0	0	0	0	0	0	2	1	0	0	4.77	9.6	30.2	83.4	26.5	31.8	13.8	261	90.7212	4.84456	1.77401	91	4
RDW_0773	man	60	120	80	40	1	1	1	0	0	1	1	0	0	0	6.23	14.9	43.8	86.7	29.5	34	13.3	247	53.8499	6.19171	5.25424	150	4
RDW_0774	man	68	130	80	50	0	0	1	0	0	1	2	1	0	0	5.01	14.3	41.9	92.4	31.4	34	13.7	148	75.8144	5.02591	0.757062	194	4
RDW_0775	woman	76	130	70	60	0	1	0	0	1	0	2	1	0	0	6.35	14.8	42.7	90.5	31.4	34.7	12.5	249	77.2161	4.53368	1.62712	131	2
RDW_0776	man	64	140	90	50	1	0	1	0	0	1	2	1	0	0	7.02	13.6	42.2	90.8	29.2	32.2	12.4	398	66.9987	5.7772	3.16384	90	1
RDW_0777	man	79	120	70	50	1	0	0	0	0	0	1	0	0	0	8.12	12.4	37.1	92.1	30.8	33.4	13.1	200	85.7937	4.79275	1.35593	108	3
RDW_0778	man	67	140	90	50	1	0	0	0	0	0	0	0	0	1	6.91	13.1	39.7	90.4	29.8	33	13	323	58.7792	5.05181	1.33333	83	3
RDW_0779	man	64	140	80	60	1	1	0	0	0	0	1	0	0	0	13.09	12.4	37.5	86.8	28.7	33.1	13.3	208	89.5404	5.10363	0.666667	146	4
RDW_0780	man	69	125	93	32	0	0	0	0	0	0	0	0	0	0	6.34	14	43	83.2	27.1	32.6	13.7	228	65.9834	5.28497	1.05085	94	4
RDW_0781	woman	50	119	93	26	0	0	0	0	0	0	0	0	0	0	10.37	13.9	41.6	91	30.4	33.4	12.5	240	75.3104	5.54404	1.67232	214	2
RDW_0782	man	56	150	90	60	1	0	1	0	0	0	0	0	0	0	8.01	13.8	41.8	94.4	31.2	33	12.6	366	60.9586	5	3.42373	93	2
RDW_0783	man	56	116	75	41	0	0	0	0	0	0	1	0	0	0	4.71	12.6	37.2	94.2	31.9	33.9	12.8	229	78.8622	3.88601	2.80226	96	2
RDW_0784	woman	78	135	65	70	0	0	1	0	0	1	2	1	1	0	7.78	13.8	41.9	100.5	33.1	32.9	14.1	314	62.2361	5.88083	2.92655	100	4
RDW_0785	man	68	159	97	62	1	1	0	0	0	0	0	0	0	1	7.44	11.2	32.9	92.4	31.4	34	12.6	234	75.8144	5.10363	1.49153	215	2
RDW_0786	man	73	155	95	60	1	0	0	0	0	0	2	1	0	1	6.89	13.2	40.2	89.1	29.3	32.8	13.6	311	65.2329	4.94819	1.50282	104	4
RDW_0787	man	76	140	100	40	1	0	0	0	0	0	2	1	0	1	6.43	12.8	35.6	84.2	30.3	36	13.2	326	64.7017	3.8601	0.542373	96	3
RDW_0788	man	50	110	73	37	1	0	1	0	0	1	1	0	1	0	4.78	12.9	38.8	93.9	31.2	33.2	12.5	248	80.6975	6.24352	2.0678	81	2
RDW_0789	man	53	135	90	45	0	0	1	0	0	1	1	0	0	0	4.66	13.9	42.1	93.3	30.8	33	12.4	283	79.7486	6.47668	2.19209	87	1
RDW_0790	woman	51	110	70	40	0	0	0	0	0	0	0	0	0	0	5.38	15.7	43.9	88.5	31.7	35.8	12.4	189	75.0083	4.06736	0.960452	100	1
RDW_0791	man	70	130	85	45	0	0	0	0	0	0	2	1	0	0	4.8	12.8	37.6	90.2	30.7	34	12.4	204	58.2589	4.74093	1.34463	88	1
RDW_0792	man	63	150	90	60	1	0	1	0	0	0	1	0	0	0	11.69	13.4	37.9	83.3	29.5	35.4	12.5	259	132.446	7.20207	1.70621	106	2
RDW_0793	man	75	140	80	60	1	0	0	0	0	0	1	0	0	0	9.88	12	35.9	84.1	28.1	33.4	13.7	169	46.5483	3.70466	1.66102	109	4
RDW_0794	man	78	145	70	75	1	0	0	0	0	0	0	0	0	0	8.24	13.4	40.5	88.8	29.4	33.1	13	310	73.732	5.46632	1.29944	84	3
RDW_0795	woman	67	130	80	50	0	0	0	0	1	0	1	0	0	1	5.47	13.8	41.1	95.1	31.9	33.6	12.2	154	58.5233	4.32642	1.28814	96	1
RDW_0796	man	73	140	90	50	1	1	0	0	0	0	1	0	0	0	5.33	11.8	36	87	28.5	32.8	14	222	65.2329	3.98964	0.734463	140	4
RDW_0797	man	65	110	70	40	0	0	0	0	0	0	0	0	0	0	6.58	14.2	41.3	87.9	30.2	34.4	12.4	183	76.512	5.10363	0.779661	107	1
RDW_0798	man	69	121	81	40	1	0	0	0	0	0	3	1	0	1	7.31	12.1	36.4	91.2	30.3	33.3	14	231	58.4293	3.70466	1.32203	143	4
RDW_0799	man	73	130	100	30	1	1	1	0	0	1	2	1	1	1	10.79	12.7	37.9	87.3	29.3	33.5	13.8	273	51.7482	5.64767	1.32203	137	4
RDW_0800	man	59	110	70	40	0	0	0	0	0	0	1	0	0	0	5.96	13.2	39	98.1	33.2	33.8	12.8	243	78.0312	5.44041	0.576271	210	2
RDW_0801	woman	69	160	90	70	1	1	0	1	1	0	1	0	1	0	7.41	14	40.6	91.2	31.5	34.5	12.2	339	63.8045	4.71503	0.892655	140	1
RDW_0802	woman	72	125	80	45	0	0	0	0	0	0	2	1	0	1	4.95	13.5	38.7	90.2	31.5	34.9	12.5	233	69.937	4.71503	1.62712	96	2
RDW_0803	woman	75	120	70	50	1	0	0	0	0	0	0	0	0	0	4.5	15.1	43.9	94.8	32.6	34.4	13.4	237	100.164	5.36269	1.36723	207	4
RDW_0804	man	48	160	100	60	1	0	0	1	0	0	0	0	0	0	8.6	11.2	34.2	85.7	28.1	32.7	12.9	126	71.0279	4.2228	1.20904	99	3
RDW_0805	man	78	125	80	45	0	0	0	0	1	0	1	0	1	0	11.29	14.8	44.8	89.2	29.5	33	12.9	310	73.732	5.44041	2.16949	95	3
RDW_0806	woman	46	120	80	40	1	0	0	0	1	0	1	0	0	1	3.94	13.6	39.3	84.9	29.4	34.6	12.5	273	110.613	4.37824	1.14124	97	2
RDW_0807	man	75	180	60	120	1	1	1	0	0	1	1	0	1	0	5.82	13.1	38.1	88.4	30.4	34.4	11.8	260	33.3983	4.92228	1.27684	156	1
RDW_0808	man	53	125	77	48	0	0	1	0	0	0	1	0	0	0	7.46	12.6	38.3	88.9	29.2	32.9	14.2	297	111.148	5.85492	0.655367	104	4
RDW_0809	woman	71	120	80	40	1	0	0	0	0	0	1	0	1	0	5.28	14.3	42.5	87.4	29.4	33.6	12.5	225	70.1359	3.60104	1.20904	99	2
RDW_0810	man	58	120	70	50	0	0	0	0	0	0	0	0	0	0	4.55	12.5	38.9	92	29.6	32.1	13	234	91.3477	4.94819	1.36723	98	3
RDW_0811	woman	59	120	70	50	1	0	0	0	1	0	1	0	0	0	7.5	11.5	35.3	94.6	30.8	32.6	12.7	194	44.0648	3.18653	1.10734	111	2
RDW_0812	man	79	130	90	40	0	1	0	0	0	0	1	0	1	0	4.89	11.1	34	91.2	29.8	32.6	13.8	188	41.996	4.6114	0.723164	130	4
RDW_0813	man	60	140	80	60	1	0	1	0	0	1	0	0	0	0	14.11	15.9	44.2	84.7	30.5	36	13.3	559	90.7212	5.64767	2.61017	106	4
RDW_0814	man	58	110	75	35	1	0	1	0	0	0	0	0	0	0	6.08	13.7	41.3	92.8	30.8	33.2	12.1	237	78.3024	5.10363	2.0452	89	1
RDW_0815	man	67	130	80	50	0	1	1	1	0	1	0	0	1	0	4.88	13.2	37.2	97.7	34.6	35.4	12.5	148	58.7792	3.16062	1.9548	122	2
RDW_0816	man	62	127	85	42	1	0	0	0	0	0	1	0	0	0	4.09	12.3	37.2	88.6	29.3	33.1	12.8	293	59.712	4.71503	1.63842	182	2
RDW_0817	man	53	110	60	50	1	0	0	0	0	0	1	0	0	0	5.18	10	30.4	95	31.3	32.9	14.5	294	69.6134	4.40415	1.45763	125	4
RDW_0818	man	60	120	80	40	1	0	1	0	0	1	1	0	1	0	11.66	10.7	32.3	90.2	29.9	33.1	13	199	18.3203	6.34715	2.44068	90	3
RDW_0819	man	67	110	70	40	0	0	0	0	0	0	1	0	0	1	5.86	14.5	42.6	87.3	29.7	34	13.2	204	76.0428	4.2487	1.74011	118	3
RDW_0820	woman	50	150	90	60	1	0	0	0	1	0	1	0	0	0	6.78	16.2	48.2	92.5	31.1	33.6	12.6	183	75.3104	4.04145	2.29379	119	2
RDW_0821	woman	63	160	90	70	1	1	0	0	0	0	0	0	1	0	5.79	13.2	40.6	82.5	26.8	32.5	13.3	218	71.8587	4.92228	0.983051	163	4
RDW_0822	woman	78	119	79	40	0	0	1	1	1	0	3	1	0	0	6.73	14.4	42.5	90.2	30.6	33.9	13.9	207	68.8098	6.5544	2.20339	117	4
RDW_0823	woman	73	132	70	62	1	1	0	1	1	0	0	0	1	1	7.77	16.9	51.4	88.6	29.2	33	14.2	140	69.7	2.53846	1.91011	95	4
RDW_0824	woman	70	131	81	50	1	1	0	1	1	1	2	1	1	1	6.72	14.1	41.7	94	31.9	33.9	13.6	171	63.6184	3.49741	0.99435	135	4
RDW_0825	man	51	131	89	42	0	0	0	0	0	0	1	0	0	0	5.97	14	42.5	84.3	27.7	32.9	18.5	203	80.3	5.43057	1.07865	113	4
RDW_0826	man	61	115	65	50	1	0	1	0	1	0	0	0	0	0	10.2	16.1	48.8	85	28.6	33.6	13.3	271	48.5422	6.94301	2.27119	113	4
RDW_0827	man	83	140	90	50	1	0	0	0	0	0	2	1	0	0	7.05	10.9	31.3	88.2	30.7	34.8	12.8	228	50.417	4.94819	0.779661	90	2
RDW_0828	man	78	140	80	60	1	1	0	0	0	0	1	0	0	0	5.2	12	35.6	91	30.7	33.7	12.4	221	73.732	4.74093	1.43503	130	1
RDW_0829	man	74	110	70	40	1	1	0	0	0	0	2	1	1	1	7.05	12.5	36.5	92.2	31.6	34.2	13.1	245	29.2333	3.88601	1.69492	157	3
RDW_0830	man	46	130	80	50	0	1	0	0	0	0	0	0	0	0	7.53	13.3	39.2	87.9	29.8	33.9	13	191	95.7489	5.18135	0.429379	185	3
RDW_0831	man	63	156	93	63	1	0	0	0	0	0	2	1	1	0	4.39	11.1	32.6	89.1	30.3	34	12.6	191	48.2254	4.76684	1.78531	109	2
RDW_0832	woman	79	119	80	39	1	1	0	0	1	1	2	1	0	1	11.69	14.4	40.8	86.8	30.6	35.3	13.9	217	68.6321	5.15544	1.20904	148	4
RDW_0833	man	66	128	89	39	1	1	1	0	0	1	1	0	1	0	5.06	11.9	34.7	88.6	30.3	34.2	13.8	196	66.5	3.69231	1.31461	152	4
RDW_0834	man	77	140	70	70	1	0	0	0	0	0	1	0	0	1	7.08	12.5	39	89.7	28.8	32.1	12.8	159	86.2415	5.31088	0.79096	205	2
RDW_0835	man	80	103	60	43	1	0	0	0	0	0	3	1	0	1	5.3	10.5	33.6	75.7	23.6	31.3	18.1	390	73.354	3.73057	0.440678	115	4
RDW_0836	man	58	125	75	50	1	0	1	0	0	1	1	0	0	0	6.15	11.4	36.1	84.8	26.8	31.6	13	234	60.5259	4.14508	1.63842	160	3
RDW_0837	man	68	149	94	55	0	0	0	0	0	0	2	1	0	0	6.18	14.4	44.3	93.7	30.5	32.5	12.8	266	66.1792	5.12953	0.757062	198	2
RDW_0838	man	75	105	65	40	0	1	0	0	0	0	2	1	0	1	8.01	14.8	42.5	89.5	31.2	34.8	12.9	209	74.3213	3.00518	1.76271	140	3
RDW_0839	man	66	156	78	78	1	0	0	1	0	0	1	0	0	0	4.41	10.4	31.1	96.2	32.3	33.6	14	163	5.20006	3.88601	0.99435	104	4
RDW_0840	man	59	104	65	39	0	0	1	0	0	0	2	1	0	0	5.87	13.7	40.7	92.1	31	33	12.1	246	60.3162	6.1399	0.813559	87	1
RDW_0841	woman	64	108	57	51	1	0	0	0	0	0	1	0	0	0	5.12	13.7	39.6	95	32.8	34.6	12.6	246	79.9574	4.58549	1.27684	177	2
RDW_0842	man	82	133	74	59	0	0	0	0	0	0	3	1	1	0	6.6	13	38.6	93.5	31.5	33.7	14.7	172	45.7128	6.76166	1.52542	109	4
RDW_0843	man	74	133	75	58	1	1	1	0	0	1	2	1	0	0	6.73	11.7	34.7	87.8	29.5	33.6	12.7	288	39.0689	4.45596	3.10734	172	2
RDW_0844	man	63	115	60	55	0	0	0	0	0	0	1	0	0	0	7.91	13.9	43.4	99.8	32	32	12.7	269	67.2132	5.46632	1.62712	91	2
RDW_0845	woman	55	132	86	46	1	0	0	0	1	0	0	0	0	0	5.08	14.4	42.1	96.1	32.8	34.1	12.9	322	60.9156	4.53368	1.02825	175	3
RDW_0846	man	76	149	66	83	1	1	1	0	0	0	2	1	1	1	12.5	11.5	34.3	86.9	29	33.4	12.7	180	74.1	5.17197	2.50562	100	2
RDW_0847	man	67	115	75	40	1	0	1	0	0	0	0	0	0	1	4.88	12.8	36	88.2	31.4	35.5	11.9	142	58.7792	6.19171	1.07345	93	1
RDW_0848	woman	61	117	82	35	1	0	0	0	0	0	0	0	1	1	7.68	16.4	45.8	86.4	30.9	35.8	13.1	182	54.7595	4.66321	2.53107	106	3
RDW_0849	man	52	95	68	27	0	0	0	0	0	0	0	0	0	0	5.23	13.2	39.5	93.7	31.4	33.5	13.9	276	80.0576	4.50777	1.06215	174	4
RDW_0850	woman	64	150	90	60	0	0	1	0	0	1	1	0	0	0	7.37	15.1	44	87.1	29.9	34.3	12.2	193	71.6294	6.96891	2.18079	269	1
RDW_0851	man	65	90	59	31	0	1	0	0	0	0	1	0	0	0	5.58	9.6	29.5	83.6	27.2	32.5	14.4	168	66.7882	5.36269	0.858757	151	4
RDW_0852	woman	55	113	78	35	0	1	1	0	0	1	0	0	0	1	5.36	13.8	41.2	90.9	30.5	33.5	13.1	238	82.4554	4.76684	0.734463	128	3
RDW_0853	man	61	128	77	51	0	0	0	0	0	0	1	0	0	0	3.38	12.2	34.8	87.4	30.7	35.1	12.6	204	77.5049	4.14508	0.892655	160	2
RDW_0854	man	70	113	82	31	1	0	0	0	0	0	3	1	0	0	3.78	14.9	44.1	96.2	32.5	33.7	13.7	223	65.7909	4.14508	0.632768	160	4
RDW_0855	man	68	125	70	55	1	1	1	0	0	0	1	0	0	1	8.91	12.5	38	92	30.3	32.9	12.9	258	75.8144	6.19171	2.84746	165	3
RDW_0856	man	48	125	75	50	0	1	0	0	0	0	0	0	0	0	5.31	12.9	38.2	93.6	31.6	33.8	12.5	205	71.0279	3.75648	0.847458	134	2
RDW_0857	man	48	100	60	40	0	0	0	0	0	0	1	0	0	1	10.76	14.1	39.8	91.5	32.4	35.4	11.9	286	71.0279	4.09326	1.52542	95	1
RDW_0858	man	77	146	82	64	1	0	0	0	0	0	1	0	1	0	4.46	11.2	33.4	95.4	32.1	33.6	13.1	239	86.2415	3.8601	0.655367	86	3
RDW_0859	man	51	110	74	36	1	0	0	0	0	0	0	0	0	0	6.97	13.5	41	91	30	32.9	12.8	275	93.7642	4.79275	2.63277	185	2
RDW_0860	man	51	130	90	40	1	0	0	0	0	0	0	0	0	0	6.88	13.4	39.5	84.6	28.7	33.9	13.6	195	93.7642	5.51813	2.41808	105	4
RDW_0861	man	59	141	91	50	1	0	0	0	0	0	1	0	0	0	4.54	12.5	38	88.8	29.2	32.9	12.6	215	68.1143	3.98964	1.23164	100	2
RDW_0862	man	80	145	80	65	1	1	0	0	0	0	3	1	1	1	6.21	12	34.4	91.2	31.8	34.9	12.2	203	50.7952	4.84456	3.11864	161	1
RDW_0863	man	62	110	70	40	0	0	1	0	0	0	0	0	0	0	11.12	12.4	35.9	91.1	31.5	34.5	12.5	210	90.1194	5.10363	0.644068	116	2
RDW_0864	man	60	130	75	55	1	0	0	0	0	0	0	0	0	1	10.7	13.3	40.7	93.1	30.4	32.7	13.5	341	67.8823	4.84456	2.19209	102	4
RDW_0865	man	54	126	80	46	0	0	0	0	0	0	1	0	0	0	5.62	12.7	38	96.8	32.5	33.6	13.4	195	79.4466	5.54404	0.576271	214	4
RDW_0866	woman	53	130	80	50	0	1	0	0	1	0	0	0	0	0	3.98	14.6	40.8	87.7	31.4	35.8	16.1	50	107.478	2.90155	0.960452	179	4
RDW_0867	man	81	110	70	40	1	0	0	1	0	0	3	1	0	0	8.06	13.5	39.8	91.9	31.2	33.9	12.7	185	50.6672	3.00518	0.508475	108	2
RDW_0868	woman	65	108	76	32	0	0	0	0	0	0	0	0	0	0	4.95	15	44.7	98.7	33.1	33.5	13.4	112	71.4043	4.32642	0.915254	167	4
RDW_0869	man	59	120	70	50	0	0	0	0	0	0	0	0	0	0	4.31	12.8	37.5	93.1	31.8	34.1	12.6	272	78.0312	4.58549	0.960452	99	2
RDW_0870	man	64	102	61	41	1	0	1	0	0	1	1	0	0	0	6.33	11.8	36.8	92.2	29.6	32.1	13.2	224	76.7532	4.09326	2.0113	158	3
RDW_0871	man	50	110	70	40	0	0	0	0	0	0	0	0	0	0	7.98	14.5	44	90.9	30	33	13	277	94.1419	5.7513	1.86441	97	3
RDW_0872	woman	50	143	103	40	1	0	0	0	1	0	1	0	1	1	11.5	16.8	46.3	89.7	32.6	36.3	14	283	75.3104	5.12953	1.67232	198	4
RDW_0873	woman	57	148	110	38	1	0	0	0	1	0	2	1	0	0	6.28	14.8	43.8	93.9	31.7	33.8	13.6	166	73.3336	5.02591	3.08475	194	4
RDW_0874	woman	64	110	70	40	0	0	0	0	1	0	0	0	0	0	4.32	15	43.1	90.7	31.6	34.8	12.4	179	90.2948	4.14508	0.677966	96	1
RDW_0875	man	53	100	70	30	0	0	0	0	0	0	0	0	0	0	6.98	13.1	37.9	83.8	29	34.6	13.1	215	69.6134	4.76684	1.17514	100	3
RDW_0876	woman	81	92	58	34	1	0	1	0	0	0	2	1	0	1	5.98	14.7	44	94.8	31.7	33.4	13.7	174	68.2847	3.78238	1.48023	111	4
RDW_0877	man	72	131	67	64	0	1	0	0	0	0	1	0	0	0	7.46	14.2	42.2	90.4	30.5	33.7	12.7	139	74.9398	5.7772	1.62712	223	2
RDW_0878	woman	55	135	90	45	0	1	0	0	0	0	1	0	0	0	5.15	16.2	47.7	92	31.2	33.9	12.7	184	82.4554	4.6114	1.40113	117	2
RDW_0879	man	59	130	70	60	0	0	1	0	0	0	0	0	0	0	5.31	13.1	40.5	93.8	30.3	32.3	12.2	232	108.755	5.7772	0.666667	96	1
RDW_0880	woman	57	115	75	40	0	0	0	1	0	0	0	0	0	0	4.44	14.6	41.6	86.5	30.4	35.1	12.4	219	81.8597	4.48187	1.33333	83	1
RDW_0881	man	69	125	75	50	1	1	1	0	0	0	0	0	0	0	10.5	12.1	35.5	86.8	29.6	34.1	13.5	313	39.6277	6.89119	2.46328	147	4
RDW_0882	woman	54	100	90	10	1	0	1	0	1	1	1	0	0	1	11.13	15.3	44.8	95.9	32.8	34.2	12.2	253	61.1429	3.54922	2.72316	87	1
RDW_0883	woman	65	130	80	50	1	1	1	0	1	0	2	1	0	1	7.05	12.8	37.1	94.1	32.5	34.6	13.1	197	79.7061	4.50777	1.49153	129	3
RDW_0884	man	57	105	65	40	0	1	1	0	0	1	0	0	0	0	8.65	12.7	38	89.4	29.9	33.4	13.2	250	68.5928	4.55959	2.21469	89	3
RDW_0885	man	71	110	75	35	0	0	0	1	0	0	1	0	0	0	5.07	13.1	38.4	90.8	31	34.1	12.8	170	58.0913	4.53368	2.29379	90	2
RDW_0886	man	68	125	73	52	0	0	0	0	0	0	1	0	0	0	10.1	13.5	41	94.9	31.3	32.9	13	374	52.4989	5.56995	2.75706	215	3
RDW_0887	woman	54	140	90	50	1	0	1	0	1	1	0	0	0	0	6.91	14.4	43.2	91.1	30.4	33.3	13.6	229	74.1429	4.2487	1.33333	106	4
RDW_0888	woman	48	135	100	35	1	0	0	0	1	0	1	0	0	0	10.48	15.4	45.4	93.6	31.8	33.9	12.7	272	68.6825	4.2487	2.72316	99	2
RDW_0889	woman	76	130	90	40	0	0	0	0	1	0	2	1	0	1	5.99	11.9	35.9	89.8	29.8	33.1	14.9	297	139.226	3.36788	0.711864	82	4
RDW_0890	woman	73	120	84	36	0	0	1	0	1	1	0	0	0	0	5.64	14.8	42.4	96.6	33.7	34.9	12.2	195	77.85	4.11917	1.84181	97	1
RDW_0891	woman	66	130	80	50	1	1	0	0	1	0	2	1	0	1	6.6	12.7	37	93.4	32.1	34.3	13.5	224	58.7023	4.19689	1.18644	356	4
RDW_0892	man	68	130	80	50	1	0	1	0	0	0	3	1	0	1	6.36	13.6	42.3	82.7	26.5	32.1	15.8	305	52.4989	7.66839	2.33898	103	4
RDW_0893	woman	50	166	64	102	1	0	0	0	0	0	0	0	0	0	6.21	12.7	36.9	86.4	29.7	34.4	12.9	227	94.935	4.76684	0.983051	102	3
RDW_0894	woman	77	123	76	47	0	0	0	0	1	0	1	0	0	1	6.62	12.8	36.5	92.6	32.5	35.1	12.8	137	52.2304	4.58549	1.38983	96	2
RDW_0895	man	76	130	80	50	1	0	0	0	0	0	1	0	0	0	7.28	12.4	37.1	93.2	31.2	33.4	13	350	35.8841	4.76684	1.27684	120	3
RDW_0896	woman	55	114	76	38	0	0	1	0	1	0	1	0	0	1	5.19	14.6	43.2	89.8	30.4	33.8	12.3	229	73.8673	6.01036	2.89266	100	1
RDW_0897	woman	59	115	85	30	0	0	0	0	1	0	0	0	0	0	8.87	15	45	94.3	31.4	33.3	13.2	199	91.7982	5.56995	0.870056	86	3
RDW_0898	woman	58	140	84	56	1	0	1	0	0	0	0	0	1	0	6.67	14.9	43.2	89.8	31	34.5	13.2	258	73.0752	6.26943	1.45763	89	3
RDW_0899	woman	59	155	85	70	1	1	0	1	0	0	0	0	0	0	6.22	14.8	44.6	88.8	29.5	33.2	13.6	182	60.0536	4.71503	3.35593	231	4
RDW_0900	man	67	120	90	30	1	0	1	0	0	0	1	0	1	0	6.74	12.5	37.7	95	31.5	33.2	13.2	195	58.7792	6.81347	1.17514	121	3
RDW_0901	man	81	143	66	77	1	0	0	0	0	0	2	1	0	0	6.84	12.5	36.6	93.6	32	34.2	12.3	226	50.6672	5.51813	2.42938	125	1
RDW_0902	man	50	128	84	44	0	0	0	0	0	0	1	0	0	0	6.62	13.1	40.1	94.6	31	32.8	12.6	242	50.5418	5.90674	2.0791	228	2
RDW_0903	man	63	125	80	45	1	0	0	0	0	0	1	0	1	0	6.2	10.7	31.9	90.4	30.3	33.5	12.3	236	59.5183	4.79275	1.05085	92	1
RDW_0904	woman	61	120	75	45	0	0	1	0	1	0	0	0	0	0	8.78	15.3	46.8	93.4	30.5	32.7	13.4	187	65.4208	5.80311	1.29944	106	4
RDW_0905	man	57	100	60	40	0	0	0	0	0	0	0	0	0	0	6.67	12.2	35	91.4	31.9	34.9	12.1	228	91.6708	4.89637	1.02825	109	1
RDW_0906	man	64	115	65	50	1	0	1	0	0	0	1	0	0	1	6.72	13.7	40.7	87.5	29.5	33.7	13.1	216	89.5404	8.88601	1.60452	124	3
RDW_0907	man	73	131	75	56	0	0	0	0	0	0	1	0	0	0	6.14	12.9	39.7	88.8	28.9	32.5	13	190	74.7303	4.43005	0.79096	105	3
RDW_0908	woman	69	110	60	50	0	0	0	0	1	0	0	0	1	0	7.55	13.9	42	92.7	30.7	33.1	12.8	157	88.9264	4.97409	1.9209	85	2
RDW_0909	man	62	113	75	38	0	0	0	0	0	0	2	1	0	0	7.37	12.8	38.3	96.7	32.3	33.4	12	252	67.4319	5.3886	3.33333	98	1
RDW_0910	woman	72	154	86	68	1	0	0	0	0	0	2	1	0	1	7.45	16.1	46.2	90.8	31.6	34.8	13	162	69.937	2.61658	0.418079	92	3
RDW_0911	woman	46	130	80	50	0	1	0	0	0	0	0	0	0	0	5.35	13.9	41	89.9	30.5	33.9	12.7	208	110.613	4.66321	1.11864	140	2
RDW_0912	man	63	119	86	33	0	0	0	0	0	0	1	0	0	0	7.55	12.8	38.2	89.3	29.9	33.5	12.7	309	76.999	5.36269	0.870056	207	2
RDW_0913	woman	62	103	60	43	0	1	0	0	0	0	1	0	1	0	5.48	12.9	37.9	89.6	30.5	34	12	226	90.8786	4.2228	1.68362	93	1
RDW_0914	woman	66	133	88	45	0	0	0	0	1	0	1	0	1	1	5.28	14.1	41.3	98.2	33.5	34.1	12.9	259	71.1833	5.46632	1.40113	211	3
RDW_0915	man	79	134	73	61	0	0	0	0	0	0	2	1	0	0	6.24	12.9	38.6	96.7	32.3	33.4	12.6	251	64.1952	4.63731	0.971751	109	2
RDW_0916	woman	52	123	59	64	0	0	0	0	1	1	1	0	0	1	7.78	15.7	47.2	90.8	30.2	33.3	12.5	247	67.5755	4.87047	1.36723	94	2
RDW_0917	woman	79	138	65	73	1	0	0	0	0	0	2	1	0	1	6.31	13.1	38	99.2	34.2	34.5	12.2	222	76.6116	5.51813	2.11299	102	1
RDW_0918	man	70	119	69	50	1	0	1	0	1	0	3	1	0	1	7.35	12.7	37.4	91	30.9	34	12.3	332	65.7909	6.5544	3.60452	109	1
RDW_0919	woman	69	115	73	42	0	0	1	0	0	0	0	0	1	1	5.18	15.9	46.2	92.6	31.9	34.4	12.8	226	63.8045	6.21762	1.02825	98	2
RDW_0920	man	59	118	78	40	0	0	0	0	0	0	1	0	0	1	9.03	14.3	44	96	31.2	32.5	12	275	78.0312	6.65803	1.33333	257	1
RDW_0921	woman	56	132	83	49	0	0	0	0	0	0	0	0	1	0	8.47	16.6	49.4	92.4	31	33.6	13.6	203	92.7758	5.41451	1.71751	209	4
RDW_0922	woman	64	144	90	54	1	0	0	0	0	0	2	1	0	1	5.58	16.8	48.7	98.2	33.9	34.5	12.1	189	71.6294	3.65285	2.25989	98	1
RDW_0923	woman	55	122	77	45	1	0	1	0	1	1	1	0	0	0	6.28	15.1	44	89.8	30.8	34.3	12.6	218	82.4554	5.85492	3.68362	100	2
RDW_0924	man	59	142	86	56	0	0	0	0	0	0	0	0	0	0	3.26	11.4	33.7	93.4	31.6	33.8	12.5	186	60.3162	4.50777	0.429379	174	2
RDW_0925	man	65	120	80	40	1	0	0	0	0	0	0	0	0	0	4.81	11.3	35.1	96.9	31.2	32.2	12.6	235	21.5343	5.54404	0.666667	214	2
RDW_0926	man	64	115	63	52	0	0	1	0	0	0	0	0	1	0	5.22	14.1	41.9	93.5	31.5	33.7	12.1	171	59.3284	6.99482	1.34463	106	1
RDW_0927	man	77	103	54	49	1	0	0	0	0	0	2	1	0	0	4.99	10.2	31.4	97.5	31.6	32.4	14.3	226	57.1425	4.97409	0.949153	192	4
RDW_0928	man	73	140	68	72	1	0	1	0	0	0	3	1	0	1	6.57	11.4	35.2	96.7	31.3	32.4	13.4	243	65.2329	6.96891	1.74011	80	4
RDW_0929	woman	66	151	93	58	1	0	1	0	0	0	2	1	1	0	3.76	15.3	44.8	82.5	28.2	34.2	13.1	184	71.1833	6.81347	2.75706	105	3
RDW_0930	man	55	136	74	62	0	0	0	0	0	0	0	0	0	0	6.16	12.5	36.4	85.4	29.3	34.3	12.7	193	69.0919	4.76684	1.34463	184	2
RDW_0931	woman	54	111	70	41	0	0	0	0	0	0	0	0	0	1	5.3	12.9	36.9	95.8	33.5	35	13.1	142	93.4633	3.60104	3.84181	139	3
RDW_0932	man	85	153	92	61	1	0	0	0	0	0	1	0	0	0	7.08	15.5	45.6	90.7	30.8	34	12.7	145	63.2483	4.35233	0.960452	168	2
RDW_0933	woman	63	130	80	50	1	1	0	0	0	0	0	0	1	0	7.65	12.7	38	87.2	29.1	33.4	13.5	302	50.2386	4.84456	1.83051	187	4
RDW_0934	man	74	140	90	50	1	1	0	0	0	0	0	0	0	0	12.86	14	41.6	94.5	31.8	33.7	12.3	239	51.6055	5.20725	0.813559	201	1
RDW_0935	man	78	123	58	65	0	0	0	0	0	0	0	0	0	0	9.41	13.3	41	99.2	31.4	31.7	12.4	228	73.732	4.94819	1.03955	191	1
RDW_0936	woman	74	127	77	50	1	0	0	1	0	0	1	0	0	0	9.43	13.8	42.5	91.4	29.7	32.5	12.6	277	62.9048	4.2228	1.72881	114	2
RDW_0937	woman	59	120	80	40	0	0	0	0	0	0	0	0	0	0	5.72	14.6	42.1	92.1	31.9	34.7	13	185	65.865	5.80311	2.10169	224	3
RDW_0938	man	57	98	70	28	0	0	0	0	0	0	1	0	0	0	5.85	11.5	35	93.8	30.8	32.9	11.9	322	54.4136	5.10363	1.66102	197	1
RDW_0939	man	80	119	70	49	1	0	0	0	0	0	3	1	0	1	11.3	11.9	34.8	91.2	31.3	34.4	13.4	460	50.7952	5.3886	1.09605	208	4
RDW_0940	man	66	110	70	40	0	0	0	1	0	0	0	0	0	0	8.23	12.9	39.7	90.2	29.3	32.5	13.6	318	88.9828	2.79793	0.892655	108	4
RDW_0941	man	72	131	66	65	1	1	0	0	0	0	3	1	1	1	6.26	14.8	44.2	94.4	31.6	33.5	12.7	321	65.4158	4.81865	0.937853	129	2
RDW_0942	woman	53	134	88	46	1	0	1	0	0	0	1	0	1	0	5.69	13.4	41.2	92.2	30	32.5	12.7	282	74.4248	5.44041	0.971751	120	2
RDW_0943	man	71	129	87	42	1	0	0	0	1	0	1	0	0	0	6.8	13.5	40.5	91.6	30.5	33.3	12.4	247	75.1529	5	1.38983	193	1
RDW_0944	woman	49	200	90	110	0	0	0	0	0	0	0	0	0	0	4.11	15.1	43.8	93.4	32.2	34.5	12.4	169	68.3956	4.76684	1.26554	184	1
RDW_0945	woman	74	180	90	90	1	1	0	0	0	0	2	1	0	0	6.49	12.9	38.3	97.7	32.9	33.7	13.1	79	87.6724	2.40933	0.813559	93	3
RDW_0946	man	84	150	90	60	0	0	0	0	0	0	2	1	1	1	9.86	14	41	97.2	33.2	34.1	12.5	197	50.2946	4.63731	1.09605	179	2
RDW_0947	man	58	120	80	40	0	0	0	0	0	0	0	0	0	0	5.51	14.5	43.2	88.9	29.8	33.5	13.9	279	78.3024	6.99482	4.56497	94	4
RDW_0948	woman	56	120	80	40	1	0	0	0	0	0	0	0	0	0	5.64	12.4	36.4	88.1	30	34.1	12.8	223	73.5976	3.88601	1.41243	150	2
RDW_0949	woman	52	148	102	46	1	0	0	0	0	0	0	0	0	1	6.76	14.7	42.1	89.5	31.3	34.9	13.6	240	107.894	5.20725	1.9209	201	4
RDW_0950	man	62	126	78	48	0	0	0	0	0	0	2	1	1	0	6.53	13.2	38	88.6	30.8	34.7	13.6	228	59.712	5.41451	3.36723	209	4
RDW_0951	woman	69	147	90	57	1	0	0	0	0	1	0	0	1	0	5.37	17.5	51.1	97.5	33.4	34.2	13.1	146	70.5439	4.32642	2.62147	167	3
RDW_0952	woman	66	160	90	70	1	1	1	0	1	0	1	0	0	0	9.9	7.7	23.3	91.5	30.1	32.9	13	265	21.5335	9.81865	2.50847	379	3
RDW_0953	man	57	135	71	64	0	0	0	0	0	0	0	0	0	0	5.81	12.9	39	86.5	28.5	33	13.5	223	91.6708	4.2228	0.892655	163	4
RDW_0954	woman	54	115	88	27	1	0	0	0	0	0	1	0	0	0	8.76	14.4	43.1	92.7	31	33.4	13.2	260	67.0597	4.71503	1.09605	182	3
RDW_0955	man	64	137	84	53	1	1	0	0	0	0	2	1	0	1	3.31	13.1	40.2	81.4	26.5	32.6	12.8	188	76.7532	6.70984	1.54802	259	2
RDW_0956	woman	65	130	80	50	0	0	0	0	1	0	1	0	0	0	9.71	15.2	43.6	94.4	32.9	34.8	13.1	169	71.4043	5.25907	1.17514	203	3
RDW_0957	woman	64	138	75	63	1	0	0	0	0	0	0	0	0	0	7.1	14.8	43.7	98.8	33.4	33.8	13.4	146	79.9574	3.96373	1.46893	153	4
RDW_0958	man	72	136	87	49	1	0	1	0	0	1	2	1	0	0	4.33	12.9	39.1	94.2	31.1	33	12.5	194	65.4158	4.45596	1.63842	172	2
RDW_0959	man	55	139	95	44	0	0	0	0	0	0	0	0	0	0	8.28	13	38.5	87.7	29.5	33.6	14.7	297	69.0919	6.34715	1.43503	245	4
RDW_0960	woman	58	180	100	80	0	0	0	0	0	0	1	0	0	1	5.28	15.2	45.1	88.4	29.9	33.8	12.7	250	73.0752	5.23316	1.11864	202	2
RDW_0961	man	67	153	87	66	1	0	0	0	0	0	0	0	1	0	6.85	12.9	38.6	99	33	33.3	12.9	211	66.3786	4.19689	1.83051	134	3
RDW_0962	man	53	141	100	41	1	0	0	0	0	0	0	0	0	0	6.02	14.4	41.7	88.8	30.7	34.5	12.3	186	69.6134	4.40415	1.40113	170	1
RDW_0963	man	66	125	77	48	1	0	0	0	1	0	0	0	1	0	7.77	16.7	47.4	92.7	32.7	35.3	12.8	234	58.9589	5.41451	2.0339	209	2
RDW_0964	man	59	115	68	47	0	1	0	0	0	0	0	0	0	0	7.76	12.4	36.4	90.1	30.7	34.1	13	226	91.0313	3.65285	1.22034	141	3
RDW_0965	woman	48	131	85	46	1	0	0	0	0	0	0	0	0	0	9.82	15.3	45.5	91.5	30.8	33.7	12.9	344	75.9371	5.18135	2.81356	200	3
RDW_0966	woman	53	131	97	34	0	0	0	0	0	0	1	0	0	0	5.73	14.5	43.7	90.2	29.9	33.1	14.6	209	74.4248	6.37306	1.55932	246	4
RDW_0967	woman	74	120	80	40	0	0	1	0	0	1	0	0	0	0	11.16	13.1	38.9	94.9	32	33.7	13	180	69.5491	4.27461	2.36158	165	3
RDW_0968	man	62	150	80	70	0	0	0	0	0	0	0	0	0	0	4.75	13.2	39.1	88.3	29.7	33.7	12.9	166	67.4319	5.7513	0.666667	222	3
RDW_0969	woman	65	118	76	42	0	0	1	0	0	0	0	0	1	0	5.42	14	42.8	95.1	31.2	32.8	13.3	190	71.4043	5.54404	0.881356	214	4
RDW_0970	woman	70	150	80	70	1	0	0	0	0	0	2	1	1	1	7.81	14.5	42.4	96.4	33	34.2	13.3	187	101.576	3.80829	1.44633	147	4
RDW_0971	woman	50	130	80	50	1	0	0	0	1	0	0	0	1	1	7.87	16.7	49.1	87.6	29.7	33.9	13.3	153	57.0152	5.85492	8.74576	226	4
RDW_0972	man	79	148	81	67	1	0	0	0	0	0	2	1	1	0	8.04	11	34	76	24.5	32.3	18.4	403	85.7937	7.09845	1.59322	274	4
RDW_0973	man	49	112	78	34	1	0	0	0	0	0	0	0	0	0	6.43	12.9	37.8	96.1	32.8	34.1	12.6	278	81.0291	4.27461	1.17514	165	2
RDW_0974	man	54	139	85	54	1	0	0	0	0	0	0	0	0	0	7.95	13.8	41.6	98.2	32.5	33.1	12.5	237	79.4466	6.26943	1.9435	242	2
RDW_0975	man	57	130	87	43	0	0	0	0	0	0	2	1	1	0	5.36	13.1	39.1	90.7	30.3	33.4	12.7	244	91.6708	5.05181	3.06215	195	2
RDW_0976	man	71	108	58	50	0	0	0	0	0	0	0	0	0	0	3.43	12.7	38.7	94.2	31	33	14.8	206	75.1529	4.68912	0.621469	181	4
RDW_0977	man	59	115	85	30	0	0	0	0	0	0	1	0	0	0	5.76	13	39.9	89.2	29	32.5	12.8	285	78.0312	4.14508	1.12994	160	2
RDW_0978	woman	61	128	77	51	0	0	0	0	0	0	1	0	0	0	5.79	14.2	42.7	89.5	29.7	33.2	13.8	216	72.3309	4.55959	1.85311	176	4
RDW_0979	man	72	122	75	47	1	0	0	0	0	0	2	1	1	1	5.21	13.3	40.3	98.3	32.4	33	12.6	263	65.4158	5	2.49718	193	2
RDW_0980	man	70	155	85	70	1	0	0	0	0	0	2	1	1	1	9.39	12.7	38	91	30.5	33.5	13.6	239	75.3696	5.44041	8.80226	210	4
RDW_0981	man	69	131	78	53	0	0	0	0	0	0	1	0	1	0	6.12	13.6	41.1	90.7	30.1	33.2	12.9	256	65.9834	6.06218	3.68362	234	3
RDW_0982	man	69	136	84	52	1	1	0	0	0	0	1	0	1	0	6.67	12.6	37.5	90.1	30.02	33.6	12.6	337	65.9834	5.41451	3.64972	209	2
RDW_0983	woman	57	125	72	53	0	0	1	0	1	1	0	0	0	0	8.39	14.2	41.6	86.6	29.5	34.1	13.6	205	92.4431	4.48187	2.10169	173	4
RDW_0984	woman	66	110	79	31	0	0	0	0	0	0	2	1	0	0	4.27	13.6	39.9	95.8	32.6	34.1	13.6	152	64.3829	4.53368	1.62712	175	4
RDW_0985	man	53	128	87	41	1	0	0	0	0	0	2	1	1	1	5.49	13.7	40	92.8	31.9	34.4	13.6	241	61.6437	3.62694	0.429379	140	4
RDW_0986	man	59	121	84	37	0	0	0	0	0	0	1	0	0	0	4	11.4	33.8	99.2	33.4	33.6	14	196	91.0313	6.24352	0.80226	241	4
RDW_0987	man	59	117	69	48	0	0	0	0	0	0	0	0	0	0	5.68	14.1	40.9	89.8	31	34.5	12.4	259	91.0313	5.31088	0.497175	205	1
RDW_0988	man	55	115	74	41	0	0	0	0	0	0	1	0	0	0	4.14	13.3	37.9	86.9	30.6	35.2	13.4	192	69.0919	6.42487	3.52542	248	4
RDW_0989	man	68	134	80	54	1	0	1	0	0	1	0	0	0	0	7.36	12.8	38.5	86.7	28.9	33.4	14.7	290	88.4452	4.94819	1.02825	93	4
RDW_0990	man	52	117	69	48	0	0	0	0	0	0	0	0	0	0	5.48	12.5	36.5	91.5	31.4	34.4	13.6	219	69.8831	4.87047	1.11864	188	4
RDW_0991	man	54	120	80	40	0	0	0	0	0	0	0	0	1	0	6.46	13.4	39.6	84.7	28.6	33.8	14.8	249	61.4103	7.77202	1.54802	300	4
RDW_0992	man	70	125	80	45	0	0	1	0	0	0	1	0	0	0	6.26	12.4	36.1	93.2	31.8	34.2	12.7	243	87.9263	5.28497	1.9774	100	2
RDW_0993	woman	53	156	87	69	1	0	0	0	1	0	1	0	0	1	8.07	17.1	48.4	86.5	30.5	35.3	13.3	220	83.0778	6.76166	1.53672	261	4
RDW_0994	man	51	103	63	40	0	0	0	0	0	0	0	0	0	0	4.87	12.5	37.6	94.2	31.4	33.3	12.7	210	93.7642	3.88601	1.02825	150	2
RDW_0995	man	64	167	98	69	1	1	0	0	0	0	0	0	0	0	10.58	15.3	44.1	92.3	32.1	34.8	13	258	66.9987	6.1658	2.23729	238	3
RDW_0996	woman	65	140	90	50	0	0	0	1	1	0	0	0	0	0	6.23	15.4	45.6	97.6	33	33.9	14	156	103.116	5.95855	1.63842	230	4
RDW_0997	woman	49	139	88	51	0	0	0	0	1	0	0	0	0	0	3.49	15.1	44.9	93.3	31.3	33.6	13.7	205	95.3251	4.58549	1.11864	109	4
RDW_0998	woman	51	130	89	41	0	0	0	0	1	0	1	0	0	0	7.93	14.7	43.2	95.2	32.5	34.1	13.4	238	67.8424	6.47668	2.64407	139	4
RDW_0999	man	84	130	70	60	1	0	0	0	0	0	3	1	0	1	9.05	12.2	36.2	94.6	31.8	33.6	13.3	266	101.228	3.8342	0.960452	109	4
RDW_1000	woman	64	120	72	48	0	0	0	0	0	0	0	0	0	0	6.96	15.6	45.9	91.1	31.1	34.1	13.2	121	79.9574	5.72539	1.9435	109	3
RDW_1001	woman	56	120	80	40	0	0	0	0	0	0	0	0	0	1	6.54	13.2	38.6	88.6	30.2	34.1	13	231	92.7758	5.59585	0.723164	186	3
RDW_1002	woman	58	130	84	46	0	1	0	0	1	0	0	0	0	1	12.44	14.5	43.5	91.2	30.4	33.3	13.3	249	92.1173	4.32642	1.51412	262	4
RDW_1003	man	65	133	75	58	0	0	1	0	0	0	0	0	0	0	9.23	13.6	40.9	90.1	30.1	33.3	13.1	309	52.9	6.25808	0.955056	110	3
RDW_1004	man	62	140	91	49	1	0	0	0	0	0	0	0	0	0	2.4	14.4	41.6	93	32.2	34.6	14	180	67.4319	5.67358	5.00565	106	4
RDW_1005	man	61	128	81	47	1	1	1	0	0	1	2	1	0	1	6.04	13.4	40.1	91.7	30.7	33.5	12.9	236	90.4	4.82051	2.05618	156	3
RDW_1006	man	65	93	52	41	0	0	1	0	0	0	0	0	0	0	8.65	12.6	38.2	93.2	30.8	33.1	12.9	218	76.5	4.78407	1.11236	124	3
